# Supplementary material for: An implementation of integrated information theory in resting-state fMRI
Source: Commun Biol. 2023 Jul 5;6:692. doi: 10.1038/s42003-023-05063-y (PMC10322831; doi:10.1038/s42003-023-05063-y)
Supplement: Supplementary file 3 — Supplementary Data 1 [file 42003_2023_5063_MOESM3_ESM.zip]

Archive with 934 entries (885 files):
- nets_by_subject/
- __MACOSX/._nets_by_subject
- nets_by_subject/Awake/
- nets_by_subject/Mild/
- nets_by_subject/Deep/
- nets_by_subject/Recovery/
- nets_by_subject/Awake/Default_parcellation_5/
- nets_by_subject/Awake/Auditory_parcellation_5/
- nets_by_subject/Awake/CinguloOperc_parcellation_5/
- nets_by_subject/Awake/DorsalAttn_parcellation_5/
- nets_by_subject/Awake/FrontoParietal_parcellation_5/
- nets_by_subject/Awake/RetrosplenialTemporal_parcellation_5/
- nets_by_subject/Awake/SMhand_parcellation_5/
- nets_by_subject/Awake/SMmouth_parcellation_5/
- nets_by_subject/Awake/VentralAttn_parcellation_5/
- nets_by_subject/Awake/Visual_parcellation_5/
- nets_by_subject/Awake/CinguloParie_parcellation_5/
- nets_by_subject/Mild/Auditory_parcellation_5/
- nets_by_subject/Mild/CinguloOperc_parcellation_5/
- nets_by_subject/Mild/Default_parcellation_5/
- nets_by_subject/Mild/DorsalAttn_parcellation_5/
- nets_by_subject/Mild/FrontoParietal_parcellation_5/
- nets_by_subject/Mild/RetrosplenialTemporal_parcellation_5/
- nets_by_subject/Mild/SMhand_parcellation_5/
- nets_by_subject/Mild/SMmouth_parcellation_5/
- nets_by_subject/Mild/VentralAttn_parcellation_5/
- nets_by_subject/Mild/Visual_parcellation_5/
- nets_by_subject/Mild/CinguloParie_parcellation_5/
- nets_by_subject/Deep/Auditory_parcellation_5/
- nets_by_subject/Deep/CinguloOperc_parcellation_5/
- nets_by_subject/Deep/Default_parcellation_5/
- nets_by_subject/Deep/DorsalAttn_parcellation_5/
- nets_by_subject/Deep/FrontoParietal_parcellation_5/
- nets_by_subject/Deep/RetrosplenialTemporal_parcellation_5/
- nets_by_subject/Deep/SMhand_parcellation_5/
- nets_by_subject/Deep/SMmouth_parcellation_5/
- nets_by_subject/Deep/VentralAttn_parcellation_5/
- nets_by_subject/Deep/Visual_parcellation_5/
- nets_by_subject/Deep/CinguloParie_parcellation_5/
- nets_by_subject/Recovery/Auditory_parcellation_5/
- nets_by_subject/Recovery/CinguloOperc_parcellation_5/
- nets_by_subject/Recovery/Default_parcellation_5/
- nets_by_subject/Recovery/DorsalAttn_parcellation_5/
- nets_by_subject/Recovery/FrontoParietal_parcellation_5/
- nets_by_subject/Recovery/RetrosplenialTemporal_parcellation_5/
- nets_by_subject/Recovery/SMhand_parcellation_5/
- nets_by_subject/Recovery/SMmouth_parcellation_5/
- nets_by_subject/Recovery/VentralAttn_parcellation_5/
- nets_by_subject/Recovery/Visual_parcellation_5/
- nets_by_subject/Recovery/CinguloParie_parcellation_5/
- nets_by_subject/Awake/Default_parcellation_5/ts_Default_parcellation_5_Sub1.csv
- __MACOSX/nets_by_subject/Awake/Default_parcellation_5/._ts_Default_parcellation_5_Sub1.csv
- nets_by_subject/Awake/Default_parcellation_5/._ts_Default_parcellation_5_Sub1.csv
- nets_by_subject/Awake/Default_parcellation_5/ts_Default_parcellation_5_Sub2.csv
- __MACOSX/nets_by_subject/Awake/Default_parcellation_5/._ts_Default_parcellation_5_Sub2.csv
- nets_by_subject/Awake/Default_parcellation_5/._ts_Default_parcellation_5_Sub2.csv
- nets_by_subject/Awake/Default_parcellation_5/ts_Default_parcellation_5_Sub3.csv
- __MACOSX/nets_by_subject/Awake/Default_parcellation_5/._ts_Default_parcellation_5_Sub3.csv
- nets_by_subject/Awake/Default_parcellation_5/._ts_Default_parcellation_5_Sub3.csv
- nets_by_subject/Awake/Default_parcellation_5/ts_Default_parcellation_5_Sub4.csv
- __MACOSX/nets_by_subject/Awake/Default_parcellation_5/._ts_Default_parcellation_5_Sub4.csv
- nets_by_subject/Awake/Default_parcellation_5/._ts_Default_parcellation_5_Sub4.csv
- nets_by_subject/Awake/Default_parcellation_5/ts_Default_parcellation_5_Sub5.csv
- __MACOSX/nets_by_subject/Awake/Default_parcellation_5/._ts_Default_parcellation_5_Sub5.csv
- nets_by_subject/Awake/Default_parcellation_5/._ts_Default_parcellation_5_Sub5.csv
- nets_by_subject/Awake/Default_parcellation_5/ts_Default_parcellation_5_Sub6.csv
- __MACOSX/nets_by_subject/Awake/Default_parcellation_5/._ts_Default_parcellation_5_Sub6.csv
- nets_by_subject/Awake/Default_parcellation_5/._ts_Default_parcellation_5_Sub6.csv
- nets_by_subject/Awake/Default_parcellation_5/ts_Default_parcellation_5_Sub7.csv
- __MACOSX/nets_by_subject/Awake/Default_parcellation_5/._ts_Default_parcellation_5_Sub7.csv
- nets_by_subject/Awake/Default_parcellation_5/._ts_Default_parcellation_5_Sub7.csv
- nets_by_subject/Awake/Default_parcellation_5/ts_Default_parcellation_5_Sub8.csv
- __MACOSX/nets_by_subject/Awake/Default_parcellation_5/._ts_Default_parcellation_5_Sub8.csv
- nets_by_subject/Awake/Default_parcellation_5/._ts_Default_parcellation_5_Sub8.csv
- nets_by_subject/Awake/Default_parcellation_5/ts_Default_parcellation_5_Sub9.csv
- __MACOSX/nets_by_subject/Awake/Default_parcellation_5/._ts_Default_parcellation_5_Sub9.csv
- nets_by_subject/Awake/Default_parcellation_5/._ts_Default_parcellation_5_Sub9.csv
- nets_by_subject/Awake/Default_parcellation_5/ts_Default_parcellation_5_Sub10.csv
- __MACOSX/nets_by_subject/Awake/Default_parcellation_5/._ts_Default_parcellation_5_Sub10.csv
- nets_by_subject/Awake/Default_parcellation_5/._ts_Default_parcellation_5_Sub10.csv
- nets_by_subject/Awake/Default_parcellation_5/ts_Default_parcellation_5_Sub11.csv
- __MACOSX/nets_by_subject/Awake/Default_parcellation_5/._ts_Default_parcellation_5_Sub11.csv
- nets_by_subject/Awake/Default_parcellation_5/._ts_Default_parcellation_5_Sub11.csv
- nets_by_subject/Awake/Default_parcellation_5/ts_Default_parcellation_5_Sub12.csv
- __MACOSX/nets_by_subject/Awake/Default_parcellation_5/._ts_Default_parcellation_5_Sub12.csv
- nets_by_subject/Awake/Default_parcellation_5/._ts_Default_parcellation_5_Sub12.csv
- nets_by_subject/Awake/Default_parcellation_5/ts_Default_parcellation_5_Sub13.csv
- __MACOSX/nets_by_subject/Awake/Default_parcellation_5/._ts_Default_parcellation_5_Sub13.csv
- nets_by_subject/Awake/Default_parcellation_5/._ts_Default_parcellation_5_Sub13.csv
- nets_by_subject/Awake/Default_parcellation_5/ts_Default_parcellation_5_Sub14.csv
- __MACOSX/nets_by_subject/Awake/Default_parcellation_5/._ts_Default_parcellation_5_Sub14.csv
- nets_by_subject/Awake/Default_parcellation_5/._ts_Default_parcellation_5_Sub14.csv
- nets_by_subject/Awake/Default_parcellation_5/ts_Default_parcellation_5_Sub15.csv
- __MACOSX/nets_by_subject/Awake/Default_parcellation_5/._ts_Default_parcellation_5_Sub15.csv
- nets_by_subject/Awake/Default_parcellation_5/._ts_Default_parcellation_5_Sub15.csv
- nets_by_subject/Awake/Default_parcellation_5/ts_Default_parcellation_5_Sub16.csv
- nets_by_subject/Awake/Default_parcellation_5/ts_Default_parcellation_5_Sub17.csv
- __MACOSX/nets_by_subject/Awake/Default_parcellation_5/._ts_Default_parcellation_5_Sub17.csv
- nets_by_subject/Awake/Default_parcellation_5/._ts_Default_parcellation_5_Sub17.csv
- nets_by_subject/Awake/Auditory_parcellation_5/ts_Auditory_parcellation_5_Sub1.csv
- __MACOSX/nets_by_subject/Awake/Auditory_parcellation_5/._ts_Auditory_parcellation_5_Sub1.csv
- nets_by_subject/Awake/Auditory_parcellation_5/._ts_Auditory_parcellation_5_Sub1.csv
- nets_by_subject/Awake/Auditory_parcellation_5/ts_Auditory_parcellation_5_Sub2.csv
- __MACOSX/nets_by_subject/Awake/Auditory_parcellation_5/._ts_Auditory_parcellation_5_Sub2.csv
- nets_by_subject/Awake/Auditory_parcellation_5/._ts_Auditory_parcellation_5_Sub2.csv
- nets_by_subject/Awake/Auditory_parcellation_5/ts_Auditory_parcellation_5_Sub3.csv
- __MACOSX/nets_by_subject/Awake/Auditory_parcellation_5/._ts_Auditory_parcellation_5_Sub3.csv
- nets_by_subject/Awake/Auditory_parcellation_5/._ts_Auditory_parcellation_5_Sub3.csv
- nets_by_subject/Awake/Auditory_parcellation_5/ts_Auditory_parcellation_5_Sub4.csv
- __MACOSX/nets_by_subject/Awake/Auditory_parcellation_5/._ts_Auditory_parcellation_5_Sub4.csv
- nets_by_subject/Awake/Auditory_parcellation_5/._ts_Auditory_parcellation_5_Sub4.csv
- nets_by_subject/Awake/Auditory_parcellation_5/ts_Auditory_parcellation_5_Sub5.csv
- __MACOSX/nets_by_subject/Awake/Auditory_parcellation_5/._ts_Auditory_parcellation_5_Sub5.csv
- nets_by_subject/Awake/Auditory_parcellation_5/._ts_Auditory_parcellation_5_Sub5.csv
- nets_by_subject/Awake/Auditory_parcellation_5/ts_Auditory_parcellation_5_Sub6.csv
- __MACOSX/nets_by_subject/Awake/Auditory_parcellation_5/._ts_Auditory_parcellation_5_Sub6.csv
- nets_by_subject/Awake/Auditory_parcellation_5/._ts_Auditory_parcellation_5_Sub6.csv
- nets_by_subject/Awake/Auditory_parcellation_5/ts_Auditory_parcellation_5_Sub7.csv
- __MACOSX/nets_by_subject/Awake/Auditory_parcellation_5/._ts_Auditory_parcellation_5_Sub7.csv
- nets_by_subject/Awake/Auditory_parcellation_5/._ts_Auditory_parcellation_5_Sub7.csv
- nets_by_subject/Awake/Auditory_parcellation_5/ts_Auditory_parcellation_5_Sub8.csv
- __MACOSX/nets_by_subject/Awake/Auditory_parcellation_5/._ts_Auditory_parcellation_5_Sub8.csv
- nets_by_subject/Awake/Auditory_parcellation_5/._ts_Auditory_parcellation_5_Sub8.csv
- nets_by_subject/Awake/Auditory_parcellation_5/ts_Auditory_parcellation_5_Sub9.csv
- __MACOSX/nets_by_subject/Awake/Auditory_parcellation_5/._ts_Auditory_parcellation_5_Sub9.csv
- nets_by_subject/Awake/Auditory_parcellation_5/._ts_Auditory_parcellation_5_Sub9.csv
- nets_by_subject/Awake/Auditory_parcellation_5/ts_Auditory_parcellation_5_Sub10.csv
- __MACOSX/nets_by_subject/Awake/Auditory_parcellation_5/._ts_Auditory_parcellation_5_Sub10.csv
- nets_by_subject/Awake/Auditory_parcellation_5/._ts_Auditory_parcellation_5_Sub10.csv
- nets_by_subject/Awake/Auditory_parcellation_5/ts_Auditory_parcellation_5_Sub11.csv
- __MACOSX/nets_by_subject/Awake/Auditory_parcellation_5/._ts_Auditory_parcellation_5_Sub11.csv
- nets_by_subject/Awake/Auditory_parcellation_5/._ts_Auditory_parcellation_5_Sub11.csv
- nets_by_subject/Awake/Auditory_parcellation_5/ts_Auditory_parcellation_5_Sub12.csv
- __MACOSX/nets_by_subject/Awake/Auditory_parcellation_5/._ts_Auditory_parcellation_5_Sub12.csv
- nets_by_subject/Awake/Auditory_parcellation_5/._ts_Auditory_parcellation_5_Sub12.csv
- nets_by_subject/Awake/Auditory_parcellation_5/ts_Auditory_parcellation_5_Sub13.csv
- __MACOSX/nets_by_subject/Awake/Auditory_parcellation_5/._ts_Auditory_parcellation_5_Sub13.csv
- nets_by_subject/Awake/Auditory_parcellation_5/._ts_Auditory_parcellation_5_Sub13.csv
- nets_by_subject/Awake/Auditory_parcellation_5/ts_Auditory_parcellation_5_Sub14.csv
- __MACOSX/nets_by_subject/Awake/Auditory_parcellation_5/._ts_Auditory_parcellation_5_Sub14.csv
- nets_by_subject/Awake/Auditory_parcellation_5/._ts_Auditory_parcellation_5_Sub14.csv
- nets_by_subject/Awake/Auditory_parcellation_5/ts_Auditory_parcellation_5_Sub15.csv
- __MACOSX/nets_by_subject/Awake/Auditory_parcellation_5/._ts_Auditory_parcellation_5_Sub15.csv
- nets_by_subject/Awake/Auditory_parcellation_5/._ts_Auditory_parcellation_5_Sub15.csv
- nets_by_subject/Awake/Auditory_parcellation_5/ts_Auditory_parcellation_5_Sub16.csv
- __MACOSX/nets_by_subject/Awake/Auditory_parcellation_5/._ts_Auditory_parcellation_5_Sub16.csv
- nets_by_subject/Awake/Auditory_parcellation_5/._ts_Auditory_parcellation_5_Sub16.csv
- nets_by_subject/Awake/Auditory_parcellation_5/ts_Auditory_parcellation_5_Sub17.csv
- __MACOSX/nets_by_subject/Awake/Auditory_parcellation_5/._ts_Auditory_parcellation_5_Sub17.csv
- nets_by_subject/Awake/Auditory_parcellation_5/._ts_Auditory_parcellation_5_Sub17.csv
- nets_by_subject/Awake/CinguloOperc_parcellation_5/ts_CinguloOperc_parcellation_5_Sub1.csv
- __MACOSX/nets_by_subject/Awake/CinguloOperc_parcellation_5/._ts_CinguloOperc_parcellation_5_Sub1.csv
- nets_by_subject/Awake/CinguloOperc_parcellation_5/._ts_CinguloOperc_parcellation_5_Sub1.csv
- nets_by_subject/Awake/CinguloOperc_parcellation_5/ts_CinguloOperc_parcellation_5_Sub2.csv
- __MACOSX/nets_by_subject/Awake/CinguloOperc_parcellation_5/._ts_CinguloOperc_parcellation_5_Sub2.csv
- nets_by_subject/Awake/CinguloOperc_parcellation_5/._ts_CinguloOperc_parcellation_5_Sub2.csv
- nets_by_subject/Awake/CinguloOperc_parcellation_5/ts_CinguloOperc_parcellation_5_Sub3.csv
- nets_by_subject/Awake/CinguloOperc_parcellation_5/ts_CinguloOperc_parcellation_5_Sub4.csv
- nets_by_subject/Awake/CinguloOperc_parcellation_5/ts_CinguloOperc_parcellation_5_Sub5.csv
- nets_by_subject/Awake/CinguloOperc_parcellation_5/ts_CinguloOperc_parcellation_5_Sub6.csv
- nets_by_subject/Awake/CinguloOperc_parcellation_5/ts_CinguloOperc_parcellation_5_Sub7.csv
- nets_by_subject/Awake/CinguloOperc_parcellation_5/ts_CinguloOperc_parcellation_5_Sub8.csv
- nets_by_subject/Awake/CinguloOperc_parcellation_5/ts_CinguloOperc_parcellation_5_Sub9.csv
- nets_by_subject/Awake/CinguloOperc_parcellation_5/ts_CinguloOperc_parcellation_5_Sub10.csv
- nets_by_subject/Awake/CinguloOperc_parcellation_5/ts_CinguloOperc_parcellation_5_Sub11.csv
- nets_by_subject/Awake/CinguloOperc_parcellation_5/ts_CinguloOperc_parcellation_5_Sub12.csv
- nets_by_subject/Awake/CinguloOperc_parcellation_5/ts_CinguloOperc_parcellation_5_Sub13.csv
- nets_by_subject/Awake/CinguloOperc_parcellation_5/ts_CinguloOperc_parcellation_5_Sub14.csv
- nets_by_subject/Awake/CinguloOperc_parcellation_5/ts_CinguloOperc_parcellation_5_Sub15.csv
- nets_by_subject/Awake/CinguloOperc_parcellation_5/ts_CinguloOperc_parcellation_5_Sub16.csv
- __MACOSX/nets_by_subject/Awake/CinguloOperc_parcellation_5/._ts_CinguloOperc_parcellation_5_Sub16.csv
- nets_by_subject/Awake/CinguloOperc_parcellation_5/._ts_CinguloOperc_parcellation_5_Sub16.csv
- nets_by_subject/Awake/CinguloOperc_parcellation_5/ts_CinguloOperc_parcellation_5_Sub17.csv
- __MACOSX/nets_by_subject/Awake/CinguloOperc_parcellation_5/._ts_CinguloOperc_parcellation_5_Sub17.csv
- nets_by_subject/Awake/CinguloOperc_parcellation_5/._ts_CinguloOperc_parcellation_5_Sub17.csv
- nets_by_subject/Awake/DorsalAttn_parcellation_5/ts_DorsalAttn_parcellation_5_Sub1.csv
- nets_by_subject/Awake/DorsalAttn_parcellation_5/ts_DorsalAttn_parcellation_5_Sub2.csv
- nets_by_subject/Awake/DorsalAttn_parcellation_5/ts_DorsalAttn_parcellation_5_Sub3.csv
- nets_by_subject/Awake/DorsalAttn_parcellation_5/ts_DorsalAttn_parcellation_5_Sub4.csv
- nets_by_subject/Awake/DorsalAttn_parcellation_5/ts_DorsalAttn_parcellation_5_Sub5.csv
- nets_by_subject/Awake/DorsalAttn_parcellation_5/ts_DorsalAttn_parcellation_5_Sub6.csv
- nets_by_subject/Awake/DorsalAttn_parcellation_5/ts_DorsalAttn_parcellation_5_Sub7.csv
- nets_by_subject/Awake/DorsalAttn_parcellation_5/ts_DorsalAttn_parcellation_5_Sub8.csv
- nets_by_subject/Awake/DorsalAttn_parcellation_5/ts_DorsalAttn_parcellation_5_Sub9.csv
- nets_by_subject/Awake/DorsalAttn_parcellation_5/ts_DorsalAttn_parcellation_5_Sub10.csv
- nets_by_subject/Awake/DorsalAttn_parcellation_5/ts_DorsalAttn_parcellation_5_Sub11.csv
- nets_by_subject/Awake/DorsalAttn_parcellation_5/ts_DorsalAttn_parcellation_5_Sub12.csv
- nets_by_subject/Awake/DorsalAttn_parcellation_5/ts_DorsalAttn_parcellation_5_Sub13.csv
- nets_by_subject/Awake/DorsalAttn_parcellation_5/ts_DorsalAttn_parcellation_5_Sub14.csv
- nets_by_subject/Awake/DorsalAttn_parcellation_5/ts_DorsalAttn_parcellation_5_Sub15.csv
- nets_by_subject/Awake/DorsalAttn_parcellation_5/ts_DorsalAttn_parcellation_5_Sub16.csv
- nets_by_subject/Awake/DorsalAttn_parcellation_5/ts_DorsalAttn_parcellation_5_Sub17.csv
- nets_by_subject/Awake/FrontoParietal_parcellation_5/ts_FrontoParietal_parcellation_5_Sub1.csv
- nets_by_subject/Awake/FrontoParietal_parcellation_5/ts_FrontoParietal_parcellation_5_Sub2.csv
- nets_by_subject/Awake/FrontoParietal_parcellation_5/ts_FrontoParietal_parcellation_5_Sub3.csv
- nets_by_subject/Awake/FrontoParietal_parcellation_5/ts_FrontoParietal_parcellation_5_Sub4.csv
- nets_by_subject/Awake/FrontoParietal_parcellation_5/ts_FrontoParietal_parcellation_5_Sub5.csv
- nets_by_subject/Awake/FrontoParietal_parcellation_5/ts_FrontoParietal_parcellation_5_Sub6.csv
- nets_by_subject/Awake/FrontoParietal_parcellation_5/ts_FrontoParietal_parcellation_5_Sub7.csv
- nets_by_subject/Awake/FrontoParietal_parcellation_5/ts_FrontoParietal_parcellation_5_Sub8.csv
- nets_by_subject/Awake/FrontoParietal_parcellation_5/ts_FrontoParietal_parcellation_5_Sub9.csv
- nets_by_subject/Awake/FrontoParietal_parcellation_5/ts_FrontoParietal_parcellation_5_Sub10.csv
- nets_by_subject/Awake/FrontoParietal_parcellation_5/ts_FrontoParietal_parcellation_5_Sub11.csv
- nets_by_subject/Awake/FrontoParietal_parcellation_5/ts_FrontoParietal_parcellation_5_Sub12.csv
- nets_by_subject/Awake/FrontoParietal_parcellation_5/ts_FrontoParietal_parcellation_5_Sub13.csv
- nets_by_subject/Awake/FrontoParietal_parcellation_5/ts_FrontoParietal_parcellation_5_Sub14.csv
- nets_by_subject/Awake/FrontoParietal_parcellation_5/ts_FrontoParietal_parcellation_5_Sub15.csv
- nets_by_subject/Awake/FrontoParietal_parcellation_5/ts_FrontoParietal_parcellation_5_Sub16.csv
- nets_by_subject/Awake/FrontoParietal_parcellation_5/ts_FrontoParietal_parcellation_5_Sub17.csv
- nets_by_subject/Awake/RetrosplenialTemporal_parcellation_5/ts_RetrosplenialTemporal_parcellation_5_Sub1.csv
- nets_by_subject/Awake/RetrosplenialTemporal_parcellation_5/ts_RetrosplenialTemporal_parcellation_5_Sub2.csv
- nets_by_subject/Awake/RetrosplenialTemporal_parcellation_5/ts_RetrosplenialTemporal_parcellation_5_Sub3.csv
- nets_by_subject/Awake/RetrosplenialTemporal_parcellation_5/ts_RetrosplenialTemporal_parcellation_5_Sub4.csv
- nets_by_subject/Awake/RetrosplenialTemporal_parcellation_5/ts_RetrosplenialTemporal_parcellation_5_Sub5.csv
- nets_by_subject/Awake/RetrosplenialTemporal_parcellation_5/ts_RetrosplenialTemporal_parcellation_5_Sub6.csv
- nets_by_subject/Awake/RetrosplenialTemporal_parcellation_5/ts_RetrosplenialTemporal_parcellation_5_Sub7.csv
- nets_by_subject/Awake/RetrosplenialTemporal_parcellation_5/ts_RetrosplenialTemporal_parcellation_5_Sub8.csv
- nets_by_subject/Awake/RetrosplenialTemporal_parcellation_5/ts_RetrosplenialTemporal_parcellation_5_Sub9.csv
- nets_by_subject/Awake/RetrosplenialTemporal_parcellation_5/ts_RetrosplenialTemporal_parcellation_5_Sub10.csv
- nets_by_subject/Awake/RetrosplenialTemporal_parcellation_5/ts_RetrosplenialTemporal_parcellation_5_Sub11.csv
- nets_by_subject/Awake/RetrosplenialTemporal_parcellation_5/ts_RetrosplenialTemporal_parcellation_5_Sub12.csv
- nets_by_subject/Awake/RetrosplenialTemporal_parcellation_5/ts_RetrosplenialTemporal_parcellation_5_Sub13.csv
- nets_by_subject/Awake/RetrosplenialTemporal_parcellation_5/ts_RetrosplenialTemporal_parcellation_5_Sub14.csv
- nets_by_subject/Awake/RetrosplenialTemporal_parcellation_5/ts_RetrosplenialTemporal_parcellation_5_Sub15.csv
- nets_by_subject/Awake/RetrosplenialTemporal_parcellation_5/ts_RetrosplenialTemporal_parcellation_5_Sub16.csv
- nets_by_subject/Awake/RetrosplenialTemporal_parcellation_5/ts_RetrosplenialTemporal_parcellation_5_Sub17.csv
- nets_by_subject/Awake/SMhand_parcellation_5/ts_SMhand_parcellation_5_Sub1.csv
- nets_by_subject/Awake/SMhand_parcellation_5/ts_SMhand_parcellation_5_Sub2.csv
- nets_by_subject/Awake/SMhand_parcellation_5/ts_SMhand_parcellation_5_Sub3.csv
- nets_by_subject/Awake/SMhand_parcellation_5/ts_SMhand_parcellation_5_Sub4.csv
- nets_by_subject/Awake/SMhand_parcellation_5/ts_SMhand_parcellation_5_Sub5.csv
- nets_by_subject/Awake/SMhand_parcellation_5/ts_SMhand_parcellation_5_Sub6.csv
- nets_by_subject/Awake/SMhand_parcellation_5/ts_SMhand_parcellation_5_Sub7.csv
- nets_by_subject/Awake/SMhand_parcellation_5/ts_SMhand_parcellation_5_Sub8.csv
- nets_by_subject/Awake/SMhand_parcellation_5/ts_SMhand_parcellation_5_Sub9.csv
- nets_by_subject/Awake/SMhand_parcellation_5/ts_SMhand_parcellation_5_Sub10.csv
- nets_by_subject/Awake/SMhand_parcellation_5/ts_SMhand_parcellation_5_Sub11.csv
- nets_by_subject/Awake/SMhand_parcellation_5/ts_SMhand_parcellation_5_Sub12.csv
- nets_by_subject/Awake/SMhand_parcellation_5/ts_SMhand_parcellation_5_Sub13.csv
- nets_by_subject/Awake/SMhand_parcellation_5/ts_SMhand_parcellation_5_Sub14.csv
- nets_by_subject/Awake/SMhand_parcellation_5/ts_SMhand_parcellation_5_Sub15.csv
- nets_by_subject/Awake/SMhand_parcellation_5/ts_SMhand_parcellation_5_Sub16.csv
- nets_by_subject/Awake/SMhand_parcellation_5/ts_SMhand_parcellation_5_Sub17.csv
- nets_by_subject/Awake/SMmouth_parcellation_5/ts_SMmouth_parcellation_5_Sub1.csv
- nets_by_subject/Awake/SMmouth_parcellation_5/ts_SMmouth_parcellation_5_Sub2.csv
- nets_by_subject/Awake/SMmouth_parcellation_5/ts_SMmouth_parcellation_5_Sub3.csv
- nets_by_subject/Awake/SMmouth_parcellation_5/ts_SMmouth_parcellation_5_Sub4.csv
- nets_by_subject/Awake/SMmouth_parcellation_5/ts_SMmouth_parcellation_5_Sub5.csv
- nets_by_subject/Awake/SMmouth_parcellation_5/ts_SMmouth_parcellation_5_Sub6.csv
- nets_by_subject/Awake/SMmouth_parcellation_5/ts_SMmouth_parcellation_5_Sub7.csv
- nets_by_subject/Awake/SMmouth_parcellation_5/ts_SMmouth_parcellation_5_Sub8.csv
- __MACOSX/nets_by_subject/Awake/SMmouth_parcellation_5/._ts_SMmouth_parcellation_5_Sub8.csv
- nets_by_subject/Awake/SMmouth_parcellation_5/._ts_SMmouth_parcellation_5_Sub8.csv
- nets_by_subject/Awake/SMmouth_parcellation_5/ts_SMmouth_parcellation_5_Sub9.csv
- nets_by_subject/Awake/SMmouth_parcellation_5/ts_SMmouth_parcellation_5_Sub10.csv
- nets_by_subject/Awake/SMmouth_parcellation_5/ts_SMmouth_parcellation_5_Sub11.csv
- nets_by_subject/Awake/SMmouth_parcellation_5/ts_SMmouth_parcellation_5_Sub12.csv
- nets_by_subject/Awake/SMmouth_parcellation_5/ts_SMmouth_parcellation_5_Sub13.csv
- nets_by_subject/Awake/SMmouth_parcellation_5/ts_SMmouth_parcellation_5_Sub14.csv
- nets_by_subject/Awake/SMmouth_parcellation_5/ts_SMmouth_parcellation_5_Sub15.csv
- nets_by_subject/Awake/SMmouth_parcellation_5/ts_SMmouth_parcellation_5_Sub16.csv
- nets_by_subject/Awake/SMmouth_parcellation_5/ts_SMmouth_parcellation_5_Sub17.csv
- nets_by_subject/Awake/VentralAttn_parcellation_5/ts_VentralAttn_parcellation_5_Sub1.csv
- __MACOSX/nets_by_subject/Awake/VentralAttn_parcellation_5/._ts_VentralAttn_parcellation_5_Sub1.csv
- nets_by_subject/Awake/VentralAttn_parcellation_5/._ts_VentralAttn_parcellation_5_Sub1.csv
- nets_by_subject/Awake/VentralAttn_parcellation_5/ts_VentralAttn_parcellation_5_Sub2.csv
- nets_by_subject/Awake/VentralAttn_parcellation_5/ts_VentralAttn_parcellation_5_Sub3.csv
- nets_by_subject/Awake/VentralAttn_parcellation_5/ts_VentralAttn_parcellation_5_Sub4.csv
- nets_by_subject/Awake/VentralAttn_parcellation_5/ts_VentralAttn_parcellation_5_Sub5.csv
- nets_by_subject/Awake/VentralAttn_parcellation_5/ts_VentralAttn_parcellation_5_Sub6.csv
- nets_by_subject/Awake/VentralAttn_parcellation_5/ts_VentralAttn_parcellation_5_Sub7.csv
- nets_by_subject/Awake/VentralAttn_parcellation_5/ts_VentralAttn_parcellation_5_Sub8.csv
- nets_by_subject/Awake/VentralAttn_parcellation_5/ts_VentralAttn_parcellation_5_Sub9.csv
- nets_by_subject/Awake/VentralAttn_parcellation_5/ts_VentralAttn_parcellation_5_Sub10.csv
- nets_by_subject/Awake/VentralAttn_parcellation_5/ts_VentralAttn_parcellation_5_Sub11.csv
- nets_by_subject/Awake/VentralAttn_parcellation_5/ts_VentralAttn_parcellation_5_Sub12.csv
- nets_by_subject/Awake/VentralAttn_parcellation_5/ts_VentralAttn_parcellation_5_Sub13.csv
- nets_by_subject/Awake/VentralAttn_parcellation_5/ts_VentralAttn_parcellation_5_Sub14.csv
- nets_by_subject/Awake/VentralAttn_parcellation_5/ts_VentralAttn_parcellation_5_Sub15.csv
- nets_by_subject/Awake/VentralAttn_parcellation_5/ts_VentralAttn_parcellation_5_Sub16.csv
- nets_by_subject/Awake/VentralAttn_parcellation_5/ts_VentralAttn_parcellation_5_Sub17.csv
- nets_by_subject/Awake/Visual_parcellation_5/ts_Visual_parcellation_5_Sub1.csv
- __MACOSX/nets_by_subject/Awake/Visual_parcellation_5/._ts_Visual_parcellation_5_Sub1.csv
- nets_by_subject/Awake/Visual_parcellation_5/._ts_Visual_parcellation_5_Sub1.csv
- nets_by_subject/Awake/Visual_parcellation_5/ts_Visual_parcellation_5_Sub2.csv
- nets_by_subject/Awake/Visual_parcellation_5/ts_Visual_parcellation_5_Sub3.csv
- __MACOSX/nets_by_subject/Awake/Visual_parcellation_5/._ts_Visual_parcellation_5_Sub3.csv
- nets_by_subject/Awake/Visual_parcellation_5/._ts_Visual_parcellation_5_Sub3.csv
- nets_by_subject/Awake/Visual_parcellation_5/ts_Visual_parcellation_5_Sub4.csv
- nets_by_subject/Awake/Visual_parcellation_5/ts_Visual_parcellation_5_Sub5.csv
- nets_by_subject/Awake/Visual_parcellation_5/ts_Visual_parcellation_5_Sub6.csv
- nets_by_subject/Awake/Visual_parcellation_5/ts_Visual_parcellation_5_Sub7.csv
- nets_by_subject/Awake/Visual_parcellation_5/ts_Visual_parcellation_5_Sub8.csv
- nets_by_subject/Awake/Visual_parcellation_5/ts_Visual_parcellation_5_Sub9.csv
- nets_by_subject/Awake/Visual_parcellation_5/ts_Visual_parcellation_5_Sub10.csv
- __MACOSX/nets_by_subject/Awake/Visual_parcellation_5/._ts_Visual_parcellation_5_Sub10.csv
- nets_by_subject/Awake/Visual_parcellation_5/._ts_Visual_parcellation_5_Sub10.csv
- nets_by_subject/Awake/Visual_parcellation_5/ts_Visual_parcellation_5_Sub11.csv
- nets_by_subject/Awake/Visual_parcellation_5/ts_Visual_parcellation_5_Sub12.csv
- nets_by_subject/Awake/Visual_parcellation_5/ts_Visual_parcellation_5_Sub13.csv
[truncated: 634 more entries]
