# Supplementary material for: An implementation of integrated information theory in resting-state fMRI
Source: Commun Biol. 2023 Jul 5;6:692. doi: 10.1038/s42003-023-05063-y (PMC10322831; doi:10.1038/s42003-023-05063-y)
Supplement: Supplementary file 3 — Supplementary Data 1 [file 42003_2023_5063_MOESM3_ESM.zip › nets_by_subject/Awake/SMhand_parcellation_5/ts_SMhand_parcellation_5_Sub12.csv]

-0.13000	-0.02000	0.10000	-0.05000	-0.04000
0.28000	-0.57000	0.74000	-0.50000	0.54000
0.44000	-0.63000	0.96000	-0.78000	0.73000
0.37000	-0.22000	0.75000	-0.85000	0.55000
0.29000	0.20000	0.43000	-0.82000	0.34000
0.35000	0.19000	0.29000	-0.80000	0.37000
0.49000	-0.23000	0.33000	-0.82000	0.56000
0.53000	-0.70000	0.35000	-0.82000	0.64000
0.38000	-0.92000	0.24000	-0.76000	0.49000
0.12000	-0.92000	0.03000	-0.71000	0.21000
-0.05000	-0.91000	-0.14000	-0.73000	-0.05000
-0.05000	-1.02000	-0.18000	-0.79000	-0.21000
0.06000	-1.15000	-0.16000	-0.80000	-0.33000
0.11000	-1.13000	-0.16000	-0.70000	-0.46000
0.02000	-0.86000	-0.20000	-0.48000	-0.52000
-0.05000	-0.33000	-0.16000	-0.13000	-0.38000
0.17000	0.40000	0.09000	0.40000	-0.02000
0.65000	1.11000	0.46000	1.02000	0.42000
1.00000	1.47000	0.69000	1.46000	0.63000
0.81000	1.25000	0.58000	1.43000	0.40000
0.11000	0.60000	0.16000	0.93000	-0.14000
-0.59000	-0.04000	-0.26000	0.27000	-0.64000
-0.86000	-0.26000	-0.39000	-0.13000	-0.75000
-0.70000	-0.02000	-0.18000	-0.11000	-0.44000
-0.46000	0.35000	0.19000	0.16000	-0.01000
-0.37000	0.54000	0.49000	0.37000	0.28000
-0.32000	0.51000	0.66000	0.42000	0.35000
-0.14000	0.45000	0.78000	0.43000	0.35000
0.12000	0.55000	0.90000	0.55000	0.39000
0.18000	0.74000	0.96000	0.69000	0.46000
-0.02000	0.83000	0.82000	0.67000	0.49000
-0.19000	0.65000	0.54000	0.43000	0.45000
-0.05000	0.22000	0.36000	0.11000	0.37000
0.32000	-0.29000	0.41000	-0.08000	0.26000
0.53000	-0.69000	0.54000	-0.15000	0.10000
0.25000	-0.79000	0.46000	-0.24000	-0.08000
-0.42000	-0.58000	-0.00000	-0.49000	-0.26000
-1.06000	-0.26000	-0.65000	-0.81000	-0.42000
-1.20000	-0.23000	-1.03000	-1.02000	-0.55000
-0.72000	-0.64000	-0.84000	-1.02000	-0.55000
-0.04000	-1.18000	-0.25000	-0.87000	-0.41000
0.16000	-1.31000	0.17000	-0.75000	-0.27000
-0.45000	-0.93000	-0.04000	-0.76000	-0.39000
-1.33000	-0.51000	-0.69000	-0.76000	-0.82000
-1.46000	-0.52000	-1.13000	-0.55000	-1.12000
-0.41000	-0.84000	-0.88000	-0.07000	-0.82000
0.97000	-0.84000	-0.31000	0.41000	-0.08000
1.19000	-0.23000	-0.27000	0.53000	0.26000
-0.28000	0.53000	-1.14000	0.18000	-0.41000
-2.10000	0.83000	-2.04000	-0.32000	-1.46000
-2.18000	0.72000	-1.57000	-0.38000	-1.39000
0.09000	0.86000	0.56000	0.19000	0.48000
2.91000	1.54000	2.86000	0.94000	2.89000
3.84000	2.16000	3.48000	1.20000	3.76000
2.40000	1.95000	2.16000	0.78000	2.45000
0.27000	0.88000	0.36000	0.13000	0.34000
-0.71000	-0.28000	-0.39000	-0.25000	-0.78000
-0.38000	-0.82000	0.00000	-0.25000	-0.60000
0.17000	-0.65000	0.60000	-0.02000	-0.09000
0.24000	-0.14000	0.75000	0.34000	-0.07000
0.07000	0.29000	0.59000	0.82000	-0.37000
0.13000	0.45000	0.56000	1.27000	-0.40000
0.38000	0.40000	0.75000	1.47000	-0.03000
0.47000	0.35000	0.92000	1.35000	0.39000
0.41000	0.52000	0.97000	1.16000	0.60000
0.52000	0.93000	0.99000	1.14000	0.77000
0.84000	1.24000	1.00000	1.09000	1.03000
0.73000	0.94000	0.70000	0.49000	1.08000
-0.34000	-0.19000	-0.14000	-0.85000	0.42000
-1.81000	-1.72000	-1.16000	-2.24000	-0.83000
-2.29000	-2.73000	-1.55000	-2.57000	-1.74000
-1.06000	-2.50000	-0.93000	-1.50000	-1.49000
0.84000	-1.24000	0.06000	0.04000	-0.36000
1.59000	0.06000	0.35000	0.73000	0.49000
0.58000	0.51000	-0.40000	0.19000	0.22000
-1.10000	0.11000	-1.50000	-0.79000	-0.80000
-2.02000	-0.45000	-2.04000	-1.30000	-1.58000
-1.82000	-0.60000	-1.78000	-1.14000	-1.57000
-1.17000	-0.34000	-1.10000	-0.79000	-1.03000
-0.70000	-0.03000	-0.45000	-0.55000	-0.46000
-0.46000	0.15000	0.04000	-0.34000	-0.10000
-0.23000	0.34000	0.42000	0.05000	0.16000
0.05000	0.63000	0.68000	0.55000	0.46000
0.32000	0.84000	0.76000	0.85000	0.74000
0.42000	0.69000	0.62000	0.75000	0.85000
0.30000	0.13000	0.33000	0.30000	0.65000
0.06000	-0.49000	0.07000	-0.20000	0.26000
-0.06000	-0.74000	0.06000	-0.45000	-0.02000
0.14000	-0.55000	0.30000	-0.35000	0.01000
0.47000	-0.24000	0.54000	-0.11000	0.25000
0.53000	-0.20000	0.50000	-0.03000	0.38000
0.16000	-0.45000	0.21000	-0.18000	0.23000
-0.29000	-0.67000	-0.04000	-0.34000	-0.08000
-0.36000	-0.59000	0.02000	-0.27000	-0.29000
0.02000	-0.31000	0.34000	-0.00000	-0.27000
0.49000	-0.10000	0.70000	0.23000	-0.11000
0.67000	-0.00000	0.88000	0.35000	0.06000
0.55000	0.22000	0.87000	0.46000	0.25000
0.38000	0.71000	0.74000	0.63000	0.50000
0.38000	1.22000	0.58000	0.76000	0.75000
0.49000	1.38000	0.42000	0.71000	0.82000
0.58000	1.15000	0.31000	0.57000	0.67000
0.61000	0.98000	0.36000	0.63000	0.45000
0.70000	1.30000	0.63000	1.07000	0.42000
0.87000	1.95000	0.93000	1.72000	0.56000
0.96000	2.23000	0.92000	2.12000	0.61000
0.73000	1.60000	0.41000	1.85000	0.29000
0.07000	0.30000	-0.46000	0.94000	-0.30000
-0.80000	-0.90000	-1.23000	-0.17000	-0.83000
-1.49000	-1.45000	-1.53000	-0.95000	-1.05000
-1.73000	-1.48000	-1.39000	-1.22000	-1.01000
-1.56000	-1.38000	-1.10000	-1.17000	-0.89000
-1.23000	-1.29000	-0.91000	-1.05000	-0.81000
-0.89000	-1.06000	-0.81000	-0.94000	-0.68000
-0.55000	-0.62000	-0.63000	-0.73000	-0.42000
-0.20000	-0.22000	-0.39000	-0.43000	-0.12000
0.02000	-0.17000	-0.28000	-0.23000	-0.01000
0.01000	-0.50000	-0.38000	-0.28000	-0.18000
-0.04000	-0.87000	-0.44000	-0.49000	-0.44000
0.17000	-0.93000	-0.07000	-0.68000	-0.44000
0.70000	-0.58000	0.70000	-0.74000	-0.01000
1.21000	-0.04000	1.39000	-0.69000	0.64000
1.29000	0.39000	1.45000	-0.57000	1.15000
0.83000	0.54000	0.86000	-0.40000	1.23000
0.11000	0.47000	0.04000	-0.19000	0.86000
-0.50000	0.33000	-0.52000	-0.01000	0.22000
-0.75000	0.29000	-0.69000	0.10000	-0.39000
-0.61000	0.38000	-0.61000	0.18000	-0.68000
-0.27000	0.52000	-0.45000	0.29000	-0.57000
-0.04000	0.57000	-0.31000	0.46000	-0.29000
-0.14000	0.45000	-0.30000	0.56000	-0.22000
-0.45000	0.25000	-0.44000	0.51000	-0.43000
-0.44000	0.13000	-0.47000	0.37000	-0.54000
0.29000	0.12000	-0.01000	0.34000	-0.01000
1.52000	0.08000	1.01000	0.50000	1.15000
2.33000	-0.12000	2.02000	0.69000	2.23000
1.94000	-0.42000	2.22000	0.60000	2.38000
0.48000	-0.69000	1.38000	0.12000	1.38000
-1.03000	-0.98000	0.09000	-0.55000	-0.17000
-1.68000	-1.37000	-0.79000	-1.04000	-1.42000
-1.38000	-1.73000	-0.90000	-1.10000	-1.90000
-0.72000	-1.61000	-0.52000	-0.73000	-1.68000
-0.28000	-0.74000	-0.10000	-0.08000	-1.15000
-0.14000	0.61000	0.20000	0.71000	-0.62000
-0.02000	1.75000	0.52000	1.51000	-0.18000
0.28000	2.23000	0.91000	2.10000	0.28000
0.63000	2.13000	1.16000	2.21000	0.85000
0.69000	1.81000	1.00000	1.71000	1.39000
0.26000	1.42000	0.39000	0.80000	1.55000
-0.42000	0.81000	-0.44000	-0.13000	1.06000
-0.89000	-0.07000	-1.10000	-0.76000	0.10000
-0.78000	-0.85000	-1.31000	-1.03000	-0.69000
-0.18000	-1.01000	-1.06000	-1.06000	-0.75000
0.41000	-0.53000	-0.65000	-1.00000	-0.22000
0.51000	-0.04000	-0.44000	-0.90000	0.15000
0.10000	-0.22000	-0.51000	-0.79000	-0.20000
-0.42000	-1.02000	-0.66000	-0.66000	-1.04000
-0.66000	-1.56000	-0.64000	-0.51000	-1.57000
-0.52000	-1.10000	-0.48000	-0.32000	-1.25000
-0.27000	0.22000	-0.38000	-0.14000	-0.33000
-0.15000	1.41000	-0.45000	-0.03000	0.43000
-0.12000	1.64000	-0.50000	0.06000	0.59000
0.11000	0.96000	-0.25000	0.33000	0.36000
0.64000	0.23000	0.34000	0.84000	0.21000
1.12000	0.23000	0.88000	1.39000	0.22000
1.03000	0.96000	0.92000	1.67000	0.19000
0.44000	1.62000	0.45000	1.58000	0.05000
0.05000	1.34000	-0.04000	1.31000	0.10000
0.36000	-0.06000	-0.08000	0.95000	0.43000
0.85000	-1.91000	0.21000	0.33000	0.52000
0.48000	-3.09000	0.35000	-0.74000	-0.05000
-0.79000	-2.92000	0.20000	-1.86000	-0.76000
-1.64000	-1.65000	0.15000	-2.12000	-0.47000
-0.89000	-0.25000	0.47000	-1.06000	0.96000
0.92000	0.52000	0.78000	0.60000	2.23000
1.99000	0.67000	0.50000	1.50000	1.98000
1.37000	0.68000	-0.43000	0.99000	0.41000
-0.18000	0.77000	-1.39000	-0.35000	-1.09000
-1.16000	0.71000	-1.73000	-1.38000	-1.52000
-1.05000	0.26000	-1.35000	-1.60000	-1.12000
-0.62000	-0.49000	-0.74000	-1.46000	-0.77000
-0.88000	-1.25000	-0.69000	-1.67000	-1.05000
-1.73000	-1.72000	-1.34000	-2.16000	-1.81000
-1.88000	-1.52000	-1.74000	-2.06000	-2.15000
-0.24000	-0.36000	-0.64000	-0.59000	-1.15000
2.49000	1.53000	1.91000	1.78000	1.15000
4.13000	3.14000	4.06000	3.57000	3.32000
3.21000	3.33000	3.99000	3.61000	3.72000
0.52000	1.87000	1.87000	2.16000	2.13000
-1.70000	-0.26000	-0.35000	0.49000	-0.05000
-2.10000	-1.70000	-1.12000	-0.35000	-1.28000
-1.22000	-1.78000	-0.68000	-0.30000	-1.25000
-0.41000	-0.85000	-0.19000	0.05000	-0.63000
-0.28000	0.25000	-0.14000	0.24000	-0.06000
-0.42000	0.88000	-0.07000	0.28000	0.41000
-0.24000	0.88000	0.34000	0.39000	0.80000
0.17000	0.34000	0.59000	0.59000	0.77000
0.36000	-0.53000	0.12000	0.68000	0.06000
0.26000	-1.22000	-0.63000	0.50000	-0.74000
0.34000	-1.04000	-0.61000	0.22000	-0.59000
0.77000	0.15000	0.19000	0.01000	0.64000
0.91000	1.45000	0.36000	-0.35000	1.47000
0.11000	1.64000	-1.09000	-1.21000	0.44000
-1.16000	0.62000	-2.92000	-2.26000	-1.82000
-1.57000	-0.39000	-2.88000	-2.43000	-2.92000
-0.64000	-0.25000	-0.64000	-1.08000	-1.59000
0.59000	0.71000	1.51000	1.02000	0.71000
0.81000	1.11000	1.41000	2.22000	1.57000
0.11000	0.27000	-0.42000	1.73000	0.46000
-0.37000	-1.08000	-1.69000	0.39000	-0.87000
0.04000	-1.71000	-1.07000	-0.44000	-0.78000
0.87000	-1.38000	0.61000	-0.24000	0.52000
1.28000	-0.91000	1.70000	0.38000	1.51000
1.00000	-0.98000	1.49000	0.59000	1.28000
0.31000	-1.23000	0.50000	0.17000	0.32000
-0.42000	-0.86000	-0.42000	-0.40000	-0.32000
-0.84000	0.24000	-0.80000	-0.48000	-0.32000
-0.67000	1.21000	-0.65000	0.07000	-0.26000
-0.03000	1.24000	-0.36000	0.71000	-0.74000
0.42000	0.49000	-0.38000	0.75000	-1.55000
0.16000	-0.18000	-0.74000	0.20000	-1.77000
-0.45000	-0.23000	-0.91000	-0.16000	-0.78000
-0.59000	0.08000	-0.45000	0.14000	0.79000
-0.16000	0.23000	0.27000	0.43000	1.48000
0.10000	0.12000	0.47000	-0.19000	0.57000
0.01000	0.08000	0.16000	-1.26000	-0.88000
0.34000	0.36000	0.15000	-1.28000	-1.04000
1.50000	0.77000	0.79000	0.25000	0.49000
2.41000	0.85000	1.30000	1.89000	2.05000
1.74000	0.40000	0.76000	2.03000	1.86000
-0.25000	-0.19000	-0.52000	0.80000	0.11000
-1.92000	-0.35000	-1.35000	-0.27000	-1.38000
-2.13000	0.07000	-1.03000	-0.29000	-1.29000
-1.32000	0.65000	-0.12000	0.14000	-0.08000
-0.68000	0.86000	0.31000	-0.09000	0.91000
-0.71000	0.57000	-0.13000	-1.15000	0.96000
-0.82000	0.10000	-0.79000	-2.04000	0.49000
-0.25000	-0.12000	-0.74000	-1.67000	0.27000
0.98000	0.06000	0.18000	-0.10000	0.42000
1.86000	0.34000	0.97000	1.35000	0.39000
1.32000	0.30000	0.37000	1.24000	-0.42000
-0.54000	-0.20000	-1.67000	-0.45000	-1.79000
-2.16000	-0.76000	-3.40000	-2.08000	-2.64000
-1.90000	-0.80000	-2.84000	-1.90000	-1.95000
0.21000	-0.26000	0.01000	0.16000	0.10000
