# Supplementary material for: An implementation of integrated information theory in resting-state fMRI
Source: Commun Biol. 2023 Jul 5;6:692. doi: 10.1038/s42003-023-05063-y (PMC10322831; doi:10.1038/s42003-023-05063-y)
Supplement: Supplementary file 3 — Supplementary Data 1 [file 42003_2023_5063_MOESM3_ESM.zip › nets_by_subject/Awake/SMmouth_parcellation_5/ts_SMmouth_parcellation_5_Sub1.csv]

-0.06000	-0.06000	-0.12000	-0.15000	-0.06000
-0.13000	-0.51000	0.09000	-0.10000	-0.21000
-0.36000	-0.77000	-0.02000	-0.37000	-0.66000
-0.69000	-0.80000	-0.39000	-0.79000	-1.29000
-0.90000	-0.70000	-0.67000	-0.88000	-1.68000
-0.90000	-0.61000	-0.64000	-0.47000	-1.58000
-0.81000	-0.55000	-0.44000	0.02000	-1.16000
-0.84000	-0.51000	-0.45000	0.08000	-0.82000
-1.06000	-0.50000	-0.79000	-0.25000	-0.81000
-1.31000	-0.57000	-1.24000	-0.42000	-1.07000
-1.38000	-0.69000	-1.41000	-0.15000	-1.34000
-1.20000	-0.78000	-1.23000	0.20000	-1.44000
-0.83000	-0.68000	-0.90000	0.05000	-1.27000
-0.37000	-0.33000	-0.63000	-0.48000	-0.76000
0.21000	0.26000	-0.30000	-0.64000	0.12000
0.92000	0.97000	0.27000	0.05000	1.24000
1.61000	1.60000	1.02000	1.18000	2.23000
2.01000	1.97000	1.57000	1.86000	2.69000
2.01000	1.95000	1.73000	1.72000	2.50000
1.72000	1.60000	1.69000	1.17000	1.94000
1.38000	1.11000	1.76000	0.85000	1.37000
1.08000	0.67000	2.00000	0.94000	1.00000
0.82000	0.40000	2.06000	1.08000	0.81000
0.61000	0.31000	1.58000	0.81000	0.65000
0.38000	0.23000	0.50000	-0.05000	0.36000
-0.03000	-0.03000	-0.83000	-1.31000	-0.15000
-0.67000	-0.50000	-1.88000	-2.47000	-0.75000
-1.23000	-0.93000	-2.20000	-2.95000	-1.12000
-1.27000	-0.98000	-1.69000	-2.44000	-0.95000
-0.69000	-0.56000	-0.69000	-1.12000	-0.35000
0.01000	-0.03000	0.18000	0.28000	0.17000
0.10000	0.09000	0.37000	1.04000	0.05000
-0.73000	-0.44000	-0.29000	0.97000	-0.82000
-1.95000	-1.28000	-1.35000	0.45000	-1.92000
-2.60000	-1.77000	-2.00000	0.01000	-2.47000
-2.10000	-1.53000	-1.67000	-0.16000	-2.06000
-0.84000	-0.86000	-0.58000	-0.29000	-1.04000
0.14000	-0.48000	0.36000	-0.55000	-0.28000
0.15000	-0.72000	0.38000	-0.79000	-0.34000
-0.53000	-1.24000	-0.41000	-0.73000	-0.93000
-1.00000	-1.33000	-1.16000	-0.38000	-1.25000
-0.69000	-0.71000	-1.15000	-0.07000	-0.79000
0.19000	0.29000	-0.38000	-0.04000	0.26000
1.03000	1.11000	0.52000	-0.18000	1.32000
1.47000	1.56000	1.03000	-0.14000	1.95000
1.63000	1.78000	1.07000	0.21000	2.11000
1.64000	1.89000	0.91000	0.69000	1.93000
1.42000	1.71000	0.77000	0.93000	1.45000
0.79000	1.04000	0.66000	0.71000	0.68000
-0.14000	-0.03000	0.40000	0.13000	-0.25000
-0.97000	-1.01000	-0.07000	-0.39000	-1.05000
-1.30000	-1.41000	-0.56000	-0.41000	-1.44000
-0.99000	-1.08000	-0.74000	0.16000	-1.29000
-0.25000	-0.30000	-0.41000	0.89000	-0.64000
0.56000	0.48000	0.25000	1.17000	0.24000
1.11000	0.93000	0.81000	0.71000	1.01000
1.24000	0.97000	0.93000	-0.18000	1.32000
0.97000	0.74000	0.61000	-0.93000	1.12000
0.43000	0.40000	0.07000	-1.27000	0.63000
-0.20000	-0.06000	-0.48000	-1.41000	0.10000
-0.75000	-0.62000	-0.92000	-1.54000	-0.32000
-1.10000	-1.13000	-1.12000	-1.50000	-0.65000
-1.18000	-1.31000	-0.94000	-0.97000	-0.86000
-1.04000	-1.01000	-0.42000	0.02000	-0.89000
-0.78000	-0.48000	0.15000	0.97000	-0.71000
-0.50000	-0.09000	0.46000	1.34000	-0.45000
-0.32000	-0.07000	0.39000	1.03000	-0.36000
-0.32000	-0.26000	0.12000	0.40000	-0.54000
-0.46000	-0.35000	-0.15000	-0.07000	-0.86000
-0.55000	-0.17000	-0.33000	-0.18000	-0.98000
-0.37000	0.24000	-0.41000	-0.06000	-0.65000
0.10000	0.65000	-0.40000	0.07000	0.04000
0.52000	0.80000	-0.33000	0.06000	0.68000
0.56000	0.62000	-0.22000	-0.04000	0.88000
0.35000	0.40000	0.01000	-0.01000	0.72000
0.51000	0.64000	0.50000	0.28000	0.82000
1.41000	1.48000	1.19000	0.78000	1.59000
2.44000	2.31000	1.65000	1.18000	2.48000
2.47000	2.18000	1.42000	1.16000	2.42000
1.13000	0.86000	0.52000	0.65000	0.99000
-0.63000	-0.78000	-0.40000	0.02000	-0.87000
-1.43000	-1.53000	-0.73000	-0.27000	-1.73000
-0.91000	-1.05000	-0.52000	-0.17000	-1.14000
0.05000	-0.15000	-0.33000	-0.07000	0.00000
0.36000	0.18000	-0.55000	-0.31000	0.51000
-0.19000	-0.28000	-0.89000	-0.71000	0.11000
-0.94000	-0.99000	-0.86000	-0.82000	-0.56000
-1.25000	-1.39000	-0.39000	-0.58000	-0.83000
-1.05000	-1.37000	0.10000	-0.37000	-0.70000
-0.72000	-1.12000	0.25000	-0.49000	-0.59000
-0.52000	-0.86000	0.04000	-0.79000	-0.74000
-0.52000	-0.74000	-0.33000	-0.95000	-1.03000
-0.68000	-0.81000	-0.74000	-0.92000	-1.20000
-0.89000	-0.94000	-1.10000	-0.83000	-1.13000
-0.98000	-0.91000	-1.20000	-0.66000	-0.82000
-0.74000	-0.55000	-0.84000	-0.30000	-0.41000
-0.17000	0.10000	-0.10000	0.18000	0.02000
0.55000	0.75000	0.71000	0.55000	0.38000
1.10000	1.16000	1.28000	0.71000	0.66000
1.30000	1.25000	1.56000	0.87000	0.82000
1.18000	1.12000	1.66000	1.25000	0.82000
0.83000	0.89000	1.54000	1.62000	0.57000
0.32000	0.60000	1.04000	1.47000	0.15000
-0.21000	0.18000	0.10000	0.54000	-0.24000
-0.60000	-0.33000	-0.95000	-0.73000	-0.40000
-0.66000	-0.63000	-1.59000	-1.51000	-0.25000
-0.31000	-0.39000	-1.49000	-1.30000	0.14000
0.29000	0.35000	-0.77000	-0.43000	0.61000
0.72000	1.01000	0.05000	0.25000	0.92000
0.62000	0.96000	0.40000	0.07000	0.78000
-0.05000	0.10000	0.08000	-0.84000	0.13000
-0.86000	-0.97000	-0.62000	-1.80000	-0.70000
-1.28000	-1.50000	-1.18000	-2.13000	-1.17000
-1.05000	-1.20000	-1.17000	-1.61000	-0.92000
-0.35000	-0.40000	-0.54000	-0.48000	-0.07000
0.42000	0.36000	0.36000	0.78000	0.84000
0.93000	0.71000	0.99000	1.62000	1.27000
1.00000	0.63000	1.08000	1.77000	1.07000
0.68000	0.38000	0.82000	1.41000	0.52000
0.31000	0.33000	0.67000	1.06000	0.11000
0.22000	0.64000	0.80000	1.01000	0.08000
0.46000	1.14000	0.88000	1.03000	0.30000
0.66000	1.44000	0.54000	0.77000	0.38000
0.46000	1.22000	-0.17000	0.20000	0.13000
-0.14000	0.48000	-0.79000	-0.32000	-0.36000
-0.73000	-0.49000	-1.01000	-0.41000	-0.84000
-0.93000	-1.22000	-0.88000	0.06000	-1.11000
-0.70000	-1.39000	-0.65000	0.81000	-1.08000
-0.29000	-0.96000	-0.42000	1.29000	-0.71000
0.07000	-0.26000	-0.14000	1.01000	-0.10000
0.30000	0.31000	0.23000	-0.00000	0.54000
0.49000	0.52000	0.64000	-1.09000	0.96000
0.66000	0.41000	0.91000	-1.48000	1.02000
0.66000	0.12000	0.91000	-1.09000	0.74000
0.34000	-0.33000	0.60000	-0.51000	0.22000
-0.30000	-0.91000	0.06000	-0.44000	-0.42000
-0.97000	-1.46000	-0.47000	-0.93000	-0.96000
-1.32000	-1.64000	-0.72000	-1.33000	-1.18000
-1.15000	-1.25000	-0.55000	-0.94000	-0.92000
-0.61000	-0.47000	-0.10000	0.25000	-0.33000
-0.09000	0.20000	0.24000	1.35000	0.18000
0.17000	0.49000	0.24000	1.47000	0.33000
0.38000	0.70000	0.19000	0.77000	0.35000
0.89000	1.30000	0.62000	0.30000	0.75000
1.61000	2.09000	1.51000	0.69000	1.50000
1.81000	2.19000	2.03000	1.21000	1.83000
0.84000	0.92000	1.25000	0.66000	0.92000
-1.03000	-1.22000	-0.70000	-1.06000	-0.98000
-2.62000	-2.86000	-2.63000	-2.77000	-2.60000
-2.91000	-2.99000	-3.36000	-3.23000	-2.85000
-1.92000	-1.84000	-2.81000	-2.42000	-1.84000
-0.66000	-0.51000	-1.86000	-1.21000	-0.64000
-0.02000	0.10000	-1.25000	-0.39000	-0.10000
-0.07000	0.01000	-0.94000	-0.10000	-0.15000
-0.14000	-0.07000	-0.45000	0.01000	-0.10000
0.39000	0.47000	0.44000	0.22000	0.48000
1.40000	1.51000	1.37000	0.60000	1.36000
2.16000	2.28000	1.83000	1.03000	1.92000
2.09000	2.12000	1.71000	1.39000	1.76000
1.33000	1.16000	1.37000	1.60000	1.08000
0.53000	0.16000	1.21000	1.61000	0.43000
0.19000	-0.23000	1.14000	1.30000	0.14000
0.14000	-0.08000	0.74000	0.67000	0.08000
-0.01000	0.15000	-0.07000	-0.01000	-0.09000
-0.28000	0.19000	-0.78000	-0.24000	-0.37000
-0.36000	0.13000	-0.77000	0.14000	-0.45000
-0.04000	0.10000	-0.05000	0.70000	-0.08000
0.35000	-0.04000	0.76000	0.90000	0.49000
0.32000	-0.46000	1.05000	0.52000	0.73000
-0.19000	-0.98000	0.75000	-0.13000	0.40000
-0.72000	-1.09000	0.31000	-0.55000	-0.17000
-0.68000	-0.44000	0.21000	-0.31000	-0.40000
-0.04000	0.68000	0.55000	0.61000	-0.10000
0.64000	1.45000	0.91000	1.61000	0.34000
0.64000	1.14000	0.68000	1.74000	0.32000
-0.15000	-0.13000	-0.28000	0.58000	-0.30000
-1.13000	-1.44000	-1.39000	-1.24000	-1.02000
-1.48000	-1.80000	-1.77000	-2.39000	-1.18000
-0.81000	-0.95000	-1.08000	-2.09000	-0.60000
0.50000	0.52000	0.23000	-0.64000	0.36000
1.64000	1.64000	1.34000	0.90000	1.11000
1.88000	1.71000	1.65000	1.55000	1.21000
1.04000	0.68000	0.99000	1.02000	0.59000
-0.40000	-0.76000	-0.33000	-0.29000	-0.39000
-1.53000	-1.74000	-1.65000	-1.54000	-1.12000
-1.73000	-1.78000	-2.30000	-2.00000	-1.17000
-1.14000	-1.17000	-2.05000	-1.58000	-0.63000
-0.45000	-0.59000	-1.34000	-0.81000	-0.08000
-0.24000	-0.47000	-0.83000	-0.42000	-0.02000
-0.50000	-0.69000	-0.83000	-0.62000	-0.44000
-0.80000	-0.83000	-1.05000	-1.05000	-0.88000
-0.81000	-0.67000	-1.02000	-1.10000	-0.96000
-0.49000	-0.25000	-0.50000	-0.48000	-0.59000
-0.01000	0.28000	0.34000	0.62000	0.03000
0.43000	0.73000	1.15000	1.61000	0.60000
0.64000	0.88000	1.61000	2.01000	0.82000
0.52000	0.65000	1.66000	1.75000	0.57000
0.18000	0.26000	1.39000	1.19000	0.08000
-0.09000	0.09000	0.97000	0.76000	-0.28000
-0.08000	0.27000	0.56000	0.58000	-0.23000
0.18000	0.57000	0.28000	0.50000	0.14000
0.50000	0.66000	0.19000	0.29000	0.49000
0.77000	0.57000	0.24000	-0.18000	0.58000
0.99000	0.61000	0.29000	-0.79000	0.48000
1.26000	1.01000	0.24000	-1.21000	0.55000
1.58000	1.57000	0.27000	-1.06000	1.03000
1.85000	1.88000	0.53000	-0.32000	1.75000
1.82000	1.59000	0.91000	0.47000	2.13000
1.34000	0.75000	1.00000	0.60000	1.73000
0.55000	-0.24000	0.62000	0.00000	0.74000
-0.08000	-0.81000	0.15000	-0.54000	-0.11000
-0.14000	-0.69000	0.14000	-0.23000	-0.26000
0.24000	-0.14000	0.65000	0.87000	0.12000
0.44000	0.19000	1.07000	1.80000	0.36000
-0.01000	-0.14000	0.79000	1.73000	-0.04000
-0.93000	-0.96000	-0.10000	0.76000	-0.86000
-1.71000	-1.65000	-0.96000	-0.28000	-1.51000
-1.85000	-1.71000	-1.26000	-0.69000	-1.58000
-1.45000	-1.15000	-1.04000	-0.40000	-1.23000
-0.96000	-0.50000	-0.74000	0.14000	-0.84000
-0.77000	-0.24000	-0.71000	0.47000	-0.67000
-0.91000	-0.44000	-0.98000	0.34000	-0.70000
-1.09000	-0.70000	-1.27000	-0.13000	-0.74000
-0.97000	-0.60000	-1.19000	-0.57000	-0.60000
-0.50000	-0.13000	-0.57000	-0.62000	-0.27000
-0.00000	0.28000	0.26000	-0.26000	0.06000
0.05000	0.18000	0.66000	0.08000	0.10000
-0.46000	-0.40000	0.25000	-0.03000	-0.26000
-1.11000	-1.01000	-0.70000	-0.60000	-0.76000
-1.22000	-1.15000	-1.38000	-1.12000	-0.93000
-0.57000	-0.70000	-1.19000	-1.01000	-0.49000
0.39000	0.04000	-0.26000	-0.25000	0.30000
0.91000	0.61000	0.59000	0.61000	0.84000
0.69000	0.72000	0.72000	0.81000	0.70000
0.12000	0.41000	0.25000	0.13000	0.05000
-0.08000	-0.01000	-0.06000	-0.90000	-0.42000
0.38000	-0.16000	0.30000	-1.40000	-0.22000
1.18000	0.14000	1.00000	-0.93000	0.50000
1.79000	0.84000	1.33000	0.18000	1.20000
1.99000	1.61000	1.12000	1.20000	1.57000
1.94000	2.05000	0.92000	1.67000	1.75000
1.84000	1.96000	1.19000	1.60000	1.91000
1.65000	1.46000	1.58000	1.25000	1.89000
1.18000	0.85000	1.38000	0.80000	1.37000
0.46000	0.30000	0.47000	0.31000	0.38000
