# Supplementary material for: An implementation of integrated information theory in resting-state fMRI
Source: Commun Biol. 2023 Jul 5;6:692. doi: 10.1038/s42003-023-05063-y (PMC10322831; doi:10.1038/s42003-023-05063-y)
Supplement: Supplementary file 3 — Supplementary Data 1 [file 42003_2023_5063_MOESM3_ESM.zip › nets_by_subject/Awake/SMmouth_parcellation_5/ts_SMmouth_parcellation_5_Sub4.csv]

0.20000	0.09000	0.15000	0.05000	0.18000
-0.27000	-0.14000	0.11000	-0.36000	-0.33000
-0.27000	0.15000	-0.12000	-0.65000	-0.44000
0.29000	1.02000	-0.38000	-0.60000	-0.04000
0.99000	1.90000	-0.38000	-0.18000	0.56000
1.24000	1.97000	-0.21000	0.19000	0.84000
0.81000	1.01000	-0.29000	-0.01000	0.50000
0.10000	-0.27000	-0.78000	-0.75000	-0.20000
-0.33000	-0.91000	-1.28000	-1.41000	-0.67000
-0.26000	-0.64000	-1.29000	-1.42000	-0.58000
0.02000	-0.09000	-0.83000	-0.88000	-0.06000
0.16000	0.10000	-0.46000	-0.39000	0.42000
0.07000	-0.08000	-0.56000	-0.33000	0.52000
-0.09000	-0.27000	-0.87000	-0.55000	0.19000
-0.20000	-0.34000	-0.86000	-0.63000	-0.30000
-0.20000	-0.45000	-0.39000	-0.38000	-0.57000
-0.05000	-0.61000	0.17000	0.02000	-0.35000
0.23000	-0.56000	0.45000	0.31000	0.23000
0.50000	-0.15000	0.47000	0.49000	0.76000
0.57000	0.38000	0.52000	0.74000	0.85000
0.26000	0.55000	0.63000	1.01000	0.46000
-0.39000	0.13000	0.46000	0.90000	-0.24000
-1.11000	-0.59000	-0.20000	0.18000	-0.96000
-1.47000	-1.09000	-0.99000	-0.71000	-1.41000
-1.23000	-1.03000	-1.22000	-0.98000	-1.34000
-0.64000	-0.64000	-0.62000	-0.41000	-0.82000
-0.22000	-0.38000	0.22000	0.28000	-0.24000
-0.20000	-0.41000	0.57000	0.30000	0.07000
-0.24000	-0.35000	0.34000	-0.22000	0.19000
0.06000	0.13000	0.18000	-0.41000	0.45000
0.53000	0.73000	0.54000	0.11000	0.85000
0.60000	0.77000	1.07000	0.73000	0.98000
0.07000	0.05000	1.13000	0.61000	0.52000
-0.68000	-0.86000	0.55000	-0.21000	-0.41000
-1.05000	-1.25000	-0.18000	-0.93000	-1.31000
-0.78000	-0.93000	-0.50000	-1.02000	-1.61000
0.09000	-0.15000	-0.24000	-0.64000	-0.85000
1.48000	0.95000	0.49000	-0.10000	1.02000
3.11000	2.35000	1.58000	0.65000	3.29000
4.33000	3.64000	2.76000	1.74000	4.71000
4.33000	3.97000	3.51000	2.74000	4.32000
2.87000	2.79000	3.23000	2.86000	2.35000
0.59000	0.49000	1.76000	1.71000	-0.04000
-1.43000	-1.73000	-0.34000	-0.15000	-1.68000
-2.41000	-2.76000	-2.02000	-1.66000	-2.20000
-2.32000	-2.45000	-2.45000	-2.14000	-1.93000
-1.71000	-1.56000	-1.73000	-1.74000	-1.38000
-1.15000	-0.96000	-0.78000	-1.17000	-0.91000
-0.78000	-0.76000	-0.39000	-0.83000	-0.62000
-0.36000	-0.45000	-0.48000	-0.55000	-0.35000
0.21000	0.26000	-0.41000	0.04000	0.03000
0.64000	0.93000	0.10000	0.81000	0.39000
0.55000	0.90000	0.52000	1.20000	0.44000
-0.00000	0.22000	0.32000	0.90000	0.14000
-0.46000	-0.39000	-0.32000	0.22000	-0.19000
-0.39000	-0.40000	-0.72000	-0.27000	-0.20000
0.09000	-0.07000	-0.57000	-0.38000	0.10000
0.47000	0.08000	-0.22000	-0.32000	0.41000
0.48000	-0.04000	-0.18000	-0.33000	0.52000
0.28000	-0.09000	-0.47000	-0.40000	0.43000
0.15000	0.14000	-0.76000	-0.34000	0.23000
0.15000	0.40000	-0.77000	-0.11000	-0.02000
0.09000	0.29000	-0.53000	0.11000	-0.30000
-0.20000	-0.24000	-0.32000	0.04000	-0.56000
-0.55000	-0.77000	-0.30000	-0.37000	-0.70000
-0.55000	-0.70000	-0.29000	-0.69000	-0.57000
-0.00000	0.09000	0.05000	-0.38000	-0.03000
0.71000	1.00000	0.80000	0.53000	0.68000
0.85000	1.12000	1.49000	1.24000	1.01000
0.11000	0.14000	1.50000	0.96000	0.54000
-0.95000	-1.17000	0.77000	-0.06000	-0.43000
-1.43000	-1.69000	-0.10000	-0.74000	-1.07000
-1.04000	-1.12000	-0.43000	-0.42000	-0.86000
-0.38000	-0.24000	-0.21000	0.30000	-0.18000
-0.11000	0.07000	0.04000	0.36000	0.17000
-0.25000	-0.25000	-0.08000	-0.49000	-0.11000
-0.30000	-0.55000	-0.46000	-1.44000	-0.60000
0.04000	-0.37000	-0.71000	-1.59000	-0.67000
0.54000	0.19000	-0.60000	-0.82000	-0.18000
0.86000	0.72000	-0.16000	0.30000	0.55000
0.93000	0.99000	0.49000	1.15000	1.08000
0.90000	0.97000	1.19000	1.50000	1.18000
0.83000	0.72000	1.66000	1.42000	0.93000
0.61000	0.32000	1.58000	1.03000	0.52000
0.24000	-0.10000	0.85000	0.30000	0.19000
-0.09000	-0.30000	-0.14000	-0.61000	0.04000
-0.06000	-0.13000	-0.71000	-1.22000	0.18000
0.45000	0.46000	-0.41000	-0.97000	0.60000
1.14000	1.13000	0.51000	0.11000	1.05000
1.39000	1.36000	1.29000	1.14000	1.07000
0.88000	0.82000	1.37000	1.21000	0.48000
0.02000	-0.07000	0.92000	0.38000	-0.24000
-0.36000	-0.47000	0.56000	-0.29000	-0.28000
0.03000	0.06000	0.63000	0.10000	0.51000
0.64000	0.94000	0.78000	1.35000	1.28000
0.66000	1.15000	0.44000	2.28000	1.05000
-0.02000	0.30000	-0.43000	1.93000	-0.09000
-0.70000	-0.86000	-1.23000	0.58000	-1.06000
-0.73000	-1.27000	-1.29000	-0.63000	-1.01000
-0.25000	-0.71000	-0.69000	-0.89000	-0.26000
-0.03000	-0.02000	-0.21000	-0.54000	0.08000
-0.48000	-0.11000	-0.55000	-0.51000	-0.53000
-1.13000	-0.86000	-1.47000	-1.10000	-1.44000
-1.13000	-1.25000	-1.96000	-1.63000	-1.51000
-0.32000	-0.61000	-1.34000	-1.36000	-0.49000
0.49000	0.44000	-0.08000	-0.55000	0.67000
0.38000	0.70000	0.70000	-0.19000	0.76000
-0.62000	-0.21000	0.36000	-0.77000	-0.28000
-1.44000	-1.33000	-0.55000	-1.56000	-1.33000
-1.16000	-1.37000	-0.95000	-1.45000	-1.29000
0.06000	-0.19000	-0.30000	-0.25000	-0.17000
1.18000	1.14000	0.84000	1.12000	1.02000
1.40000	1.55000	1.52000	1.66000	1.40000
0.90000	0.99000	1.30000	1.31000	1.03000
0.31000	0.23000	0.56000	0.67000	0.50000
-0.10000	-0.22000	-0.17000	0.13000	0.12000
-0.51000	-0.47000	-0.66000	-0.35000	-0.27000
-0.88000	-0.67000	-0.82000	-0.66000	-0.74000
-0.75000	-0.54000	-0.47000	-0.38000	-0.89000
0.09000	0.09000	0.33000	0.50000	-0.38000
0.98000	0.72000	1.05000	1.26000	0.42000
1.02000	0.64000	1.10000	1.10000	0.69000
0.18000	-0.12000	0.62000	0.27000	0.16000
-0.61000	-0.71000	0.32000	-0.27000	-0.51000
-0.55000	-0.54000	0.60000	-0.06000	-0.47000
0.15000	0.10000	1.09000	0.38000	0.31000
0.61000	0.40000	1.14000	0.31000	1.01000
0.32000	0.03000	0.59000	-0.22000	0.87000
-0.37000	-0.61000	-0.13000	-0.59000	-0.02000
-0.74000	-0.85000	-0.58000	-0.47000	-0.82000
-0.42000	-0.39000	-0.65000	-0.13000	-0.78000
0.37000	0.55000	-0.57000	-0.01000	0.08000
1.02000	1.35000	-0.57000	-0.16000	1.00000
1.12000	1.45000	-0.65000	-0.24000	1.24000
0.73000	0.74000	-0.56000	0.04000	0.82000
0.26000	-0.22000	-0.06000	0.65000	0.31000
0.06000	-0.73000	0.66000	1.14000	0.19000
0.10000	-0.49000	1.06000	1.05000	0.33000
0.20000	0.22000	0.85000	0.43000	0.40000
0.29000	0.87000	0.41000	-0.08000	0.35000
0.40000	1.14000	0.35000	0.06000	0.32000
0.44000	0.99000	0.63000	0.57000	0.28000
0.18000	0.56000	0.63000	0.62000	0.01000
-0.26000	0.07000	0.00000	-0.02000	-0.46000
-0.40000	-0.18000	-0.68000	-0.55000	-0.64000
0.09000	0.00000	-0.65000	-0.10000	-0.12000
0.77000	0.39000	-0.01000	0.98000	0.65000
0.75000	0.40000	0.26000	1.37000	0.71000
-0.24000	-0.25000	-0.40000	0.35000	-0.31000
-1.38000	-1.08000	-1.34000	-1.24000	-1.53000
-1.53000	-1.25000	-1.35000	-1.84000	-1.69000
-0.53000	-0.52000	-0.20000	-0.93000	-0.56000
0.63000	0.44000	1.04000	0.45000	0.76000
0.99000	0.82000	1.26000	1.05000	1.18000
0.61000	0.57000	0.53000	0.66000	0.73000
0.25000	0.28000	-0.07000	0.08000	0.28000
0.26000	0.26000	0.09000	-0.04000	0.29000
0.20000	0.16000	0.48000	0.05000	0.28000
-0.40000	-0.42000	0.16000	-0.25000	-0.33000
-1.25000	-1.21000	-0.87000	-0.96000	-1.29000
-1.67000	-1.53000	-1.68000	-1.41000	-1.79000
-1.41000	-1.16000	-1.52000	-1.14000	-1.46000
-0.94000	-0.59000	-0.72000	-0.48000	-0.80000
-0.69000	-0.35000	-0.18000	-0.10000	-0.45000
-0.56000	-0.35000	-0.25000	-0.26000	-0.44000
-0.27000	-0.20000	-0.42000	-0.53000	-0.35000
0.12000	0.15000	-0.17000	-0.40000	-0.03000
0.18000	0.33000	0.37000	0.12000	0.18000
-0.19000	0.11000	0.68000	0.59000	-0.00000
-0.51000	-0.21000	0.63000	0.72000	-0.30000
-0.26000	-0.19000	0.57000	0.59000	-0.19000
0.46000	0.21000	0.73000	0.49000	0.41000
1.10000	0.65000	0.93000	0.64000	1.08000
1.47000	1.03000	1.07000	1.14000	1.57000
1.89000	1.58000	1.50000	1.94000	2.07000
2.57000	2.31000	2.36000	2.66000	2.67000
2.91000	2.65000	2.90000	2.65000	2.82000
2.10000	1.93000	2.10000	1.54000	1.85000
0.23000	0.29000	0.04000	-0.24000	-0.05000
-1.50000	-1.28000	-1.81000	-1.67000	-1.69000
-1.97000	-1.90000	-2.09000	-2.08000	-2.00000
-1.21000	-1.62000	-1.12000	-1.68000	-1.13000
-0.29000	-1.08000	-0.38000	-1.15000	-0.17000
0.01000	-0.65000	-0.71000	-0.76000	0.17000
-0.08000	-0.12000	-1.26000	-0.23000	0.16000
0.12000	0.71000	-0.79000	0.68000	0.43000
0.70000	1.48000	0.75000	1.61000	0.89000
1.07000	1.55000	2.00000	1.88000	0.91000
0.69000	0.78000	1.79000	1.20000	0.16000
-0.23000	-0.34000	0.33000	-0.02000	-0.85000
-1.02000	-1.18000	-1.13000	-0.98000	-1.38000
-1.24000	-1.43000	-1.64000	-1.15000	-1.22000
-0.92000	-1.14000	-1.25000	-0.68000	-0.70000
-0.38000	-0.45000	-0.63000	-0.15000	-0.23000
0.10000	0.39000	-0.22000	0.08000	0.09000
0.42000	1.09000	0.04000	0.17000	0.34000
0.50000	1.35000	0.28000	0.46000	0.48000
0.30000	1.04000	0.42000	0.87000	0.34000
-0.16000	0.30000	0.25000	0.88000	-0.18000
-0.71000	-0.53000	-0.20000	0.28000	-0.86000
-1.07000	-1.03000	-0.63000	-0.47000	-1.29000
-1.11000	-0.98000	-0.77000	-0.75000	-1.23000
-0.91000	-0.52000	-0.65000	-0.47000	-0.83000
-0.76000	-0.13000	-0.48000	-0.17000	-0.52000
-0.83000	-0.24000	-0.44000	-0.37000	-0.60000
-0.99000	-0.80000	-0.57000	-0.98000	-0.92000
-0.85000	-1.15000	-0.68000	-1.44000	-0.92000
-0.17000	-0.71000	-0.56000	-1.31000	-0.18000
0.74000	0.34000	-0.14000	-0.68000	0.95000
1.15000	1.09000	0.30000	-0.07000	1.52000
0.72000	0.87000	0.47000	0.20000	1.03000
0.05000	0.10000	0.47000	0.36000	0.10000
-0.02000	-0.20000	0.68000	0.83000	-0.12000
0.63000	0.36000	1.19000	1.56000	0.59000
1.17000	1.02000	1.52000	1.94000	1.26000
0.94000	0.87000	1.24000	1.49000	0.98000
0.23000	0.05000	0.57000	0.57000	0.09000
-0.07000	-0.43000	0.23000	0.02000	-0.30000
0.40000	0.09000	0.53000	0.32000	0.35000
1.10000	1.08000	1.07000	0.99000	1.33000
1.18000	1.44000	1.15000	1.13000	1.50000
0.43000	0.74000	0.55000	0.41000	0.59000
-0.53000	-0.26000	-0.17000	-0.47000	-0.49000
-0.74000	-0.38000	-0.15000	-0.41000	-0.61000
0.18000	0.76000	0.90000	0.92000	0.47000
1.62000	2.24000	2.23000	2.57000	1.75000
2.39000	2.71000	2.63000	3.15000	2.04000
1.89000	1.73000	1.62000	2.17000	1.11000
0.67000	0.19000	0.01000	0.45000	-0.13000
-0.19000	-0.67000	-0.99000	-0.84000	-0.66000
-0.21000	-0.53000	-1.04000	-1.29000	-0.43000
0.10000	-0.17000	-0.75000	-1.23000	-0.15000
-0.09000	-0.39000	-0.83000	-1.04000	-0.42000
-0.97000	-1.18000	-1.25000	-0.84000	-1.13000
-2.00000	-1.84000	-1.56000	-0.64000	-1.72000
-2.48000	-1.84000	-1.57000	-0.58000	-1.86000
-2.24000	-1.30000	-1.54000	-0.80000	-1.66000
-1.67000	-0.78000	-1.69000	-1.26000	-1.41000
-1.29000	-0.75000	-1.93000	-1.77000	-1.32000
-1.33000	-1.22000	-1.98000	-2.12000	-1.37000
-1.63000	-1.82000	-1.76000	-2.10000	-1.46000
-1.83000	-2.13000	-1.39000	-1.68000	-1.45000
-1.65000	-1.88000	-0.98000	-1.01000	-1.20000
-1.00000	-1.07000	-0.51000	-0.35000	-0.69000
-0.04000	0.11000	0.03000	0.19000	0.00000
