# Supplementary material for: An implementation of integrated information theory in resting-state fMRI
Source: Commun Biol. 2023 Jul 5;6:692. doi: 10.1038/s42003-023-05063-y (PMC10322831; doi:10.1038/s42003-023-05063-y)
Supplement: Supplementary file 3 — Supplementary Data 1 [file 42003_2023_5063_MOESM3_ESM.zip › nets_by_subject/Awake/CinguloParie_parcellation_5/ts_CinguloParie_parcellation_5_Sub3.csv]

-1.900000000000000022e-01	-1.300000000000000044e-01	-1.600000000000000033e-01	-1.600000000000000033e-01	-2.000000000000000111e-01
1.000000000000000056e-01	1.280000000000000027e+00	1.400000000000000133e-01	5.200000000000000178e-01	1.600000000000000033e-01
4.000000000000000083e-02	1.800000000000000044e+00	1.400000000000000133e-01	7.600000000000000089e-01	1.499999999999999944e-01
-3.800000000000000044e-01	1.270000000000000018e+00	-2.700000000000000178e-01	4.000000000000000222e-01	-2.399999999999999911e-01
-8.100000000000000533e-01	2.999999999999999889e-01	-8.000000000000000444e-01	-2.300000000000000100e-01	-6.300000000000000044e-01
-7.900000000000000355e-01	-3.300000000000000155e-01	-1.050000000000000044e+00	-5.699999999999999512e-01	-5.699999999999999512e-01
-1.799999999999999933e-01	-3.900000000000000133e-01	-8.599999999999999867e-01	-3.400000000000000244e-01	-0.000000000000000000e+00
6.600000000000000311e-01	-2.800000000000000266e-01	-4.400000000000000022e-01	1.700000000000000122e-01	6.800000000000000488e-01
1.120000000000000107e+00	-4.400000000000000022e-01	-1.300000000000000044e-01	3.699999999999999956e-01	9.799999999999999822e-01
8.499999999999999778e-01	-8.399999999999999689e-01	-8.999999999999999667e-02	0.000000000000000000e+00	6.700000000000000400e-01
-4.000000000000000083e-02	-1.080000000000000071e+00	-2.899999999999999800e-01	-7.399999999999999911e-01	-8.000000000000000167e-02
-1.030000000000000027e+00	-9.799999999999999822e-01	-6.300000000000000044e-01	-1.399999999999999911e+00	-8.800000000000000044e-01
-1.540000000000000036e+00	-7.199999999999999734e-01	-9.499999999999999556e-01	-1.600000000000000089e+00	-1.290000000000000036e+00
-1.280000000000000027e+00	-6.500000000000000222e-01	-9.899999999999999911e-01	-1.270000000000000018e+00	-1.120000000000000107e+00
-5.300000000000000266e-01	-8.100000000000000533e-01	-6.500000000000000222e-01	-7.099999999999999645e-01	-5.699999999999999512e-01
5.000000000000000278e-02	-9.599999999999999645e-01	-1.400000000000000133e-01	-2.999999999999999889e-01	-1.000000000000000056e-01
2.000000000000000042e-02	-8.199999999999999512e-01	1.900000000000000022e-01	-1.700000000000000122e-01	-2.999999999999999889e-02
-3.400000000000000244e-01	-3.900000000000000133e-01	2.600000000000000089e-01	-8.999999999999999667e-02	-2.099999999999999922e-01
-4.199999999999999845e-01	8.999999999999999667e-02	3.200000000000000067e-01	2.500000000000000000e-01	-2.399999999999999911e-01
1.000000000000000056e-01	3.499999999999999778e-01	6.199999999999999956e-01	8.100000000000000533e-01	1.000000000000000056e-01
9.000000000000000222e-01	4.600000000000000200e-01	1.030000000000000027e+00	1.239999999999999991e+00	6.199999999999999956e-01
1.350000000000000089e+00	6.600000000000000311e-01	1.110000000000000098e+00	1.239999999999999991e+00	9.399999999999999467e-01
1.070000000000000062e+00	1.000000000000000000e+00	5.600000000000000533e-01	8.000000000000000444e-01	8.100000000000000533e-01
1.799999999999999933e-01	1.169999999999999929e+00	-3.900000000000000133e-01	1.799999999999999933e-01	2.399999999999999911e-01
-7.700000000000000178e-01	8.900000000000000133e-01	-1.139999999999999902e+00	-3.099999999999999978e-01	-4.899999999999999911e-01
-1.129999999999999893e+00	4.299999999999999933e-01	-1.169999999999999929e+00	-4.099999999999999756e-01	-9.100000000000000311e-01
-5.999999999999999778e-01	4.699999999999999734e-01	-4.600000000000000200e-01	-1.000000000000000021e-02	-6.999999999999999556e-01
4.899999999999999911e-01	1.209999999999999964e+00	5.000000000000000000e-01	6.700000000000000400e-01	5.000000000000000278e-02
1.360000000000000098e+00	1.989999999999999991e+00	1.110000000000000098e+00	1.149999999999999911e+00	8.199999999999999512e-01
1.459999999999999964e+00	2.000000000000000000e+00	1.120000000000000107e+00	1.080000000000000071e+00	1.139999999999999902e+00
9.599999999999999645e-01	1.199999999999999956e+00	7.900000000000000355e-01	6.300000000000000044e-01	1.040000000000000036e+00
5.500000000000000444e-01	3.300000000000000155e-01	5.899999999999999689e-01	3.499999999999999778e-01	9.300000000000000488e-01
6.300000000000000044e-01	1.000000000000000056e-01	7.800000000000000266e-01	5.999999999999999778e-01	1.020000000000000018e+00
9.599999999999999645e-01	4.600000000000000200e-01	1.219999999999999973e+00	1.199999999999999956e+00	1.060000000000000053e+00
9.899999999999999911e-01	8.000000000000000444e-01	1.520000000000000018e+00	1.590000000000000080e+00	7.099999999999999645e-01
5.200000000000000178e-01	6.300000000000000044e-01	1.310000000000000053e+00	1.310000000000000053e+00	1.000000000000000021e-02
-2.000000000000000111e-01	-1.000000000000000056e-01	5.100000000000000089e-01	3.699999999999999956e-01	-5.799999999999999600e-01
-7.700000000000000178e-01	-9.899999999999999911e-01	-5.500000000000000444e-01	-8.100000000000000533e-01	-7.700000000000000178e-01
-1.030000000000000027e+00	-1.620000000000000107e+00	-1.340000000000000080e+00	-1.649999999999999911e+00	-6.700000000000000400e-01
-1.040000000000000036e+00	-1.850000000000000089e+00	-1.530000000000000027e+00	-1.879999999999999893e+00	-6.199999999999999956e-01
-1.040000000000000036e+00	-1.939999999999999947e+00	-1.330000000000000071e+00	-1.760000000000000009e+00	-8.399999999999999689e-01
-1.300000000000000044e+00	-2.279999999999999805e+00	-1.310000000000000053e+00	-1.860000000000000098e+00	-1.350000000000000089e+00
-1.939999999999999947e+00	-2.859999999999999876e+00	-1.840000000000000080e+00	-2.500000000000000000e+00	-2.029999999999999805e+00
-2.770000000000000018e+00	-3.129999999999999893e+00	-2.609999999999999876e+00	-3.279999999999999805e+00	-2.700000000000000178e+00
-3.209999999999999964e+00	-2.540000000000000036e+00	-2.879999999999999893e+00	-3.390000000000000124e+00	-3.009999999999999787e+00
-2.770000000000000018e+00	-1.100000000000000089e+00	-2.100000000000000089e+00	-2.299999999999999822e+00	-2.580000000000000071e+00
-1.449999999999999956e+00	5.600000000000000533e-01	-5.000000000000000000e-01	-3.099999999999999978e-01	-1.379999999999999893e+00
1.000000000000000056e-01	1.739999999999999991e+00	1.020000000000000018e+00	1.580000000000000071e+00	2.999999999999999889e-02
1.090000000000000080e+00	2.129999999999999893e+00	1.639999999999999902e+00	2.370000000000000107e+00	9.699999999999999734e-01
1.250000000000000000e+00	1.840000000000000080e+00	1.219999999999999973e+00	1.879999999999999893e+00	1.169999999999999929e+00
9.799999999999999822e-01	1.199999999999999956e+00	3.499999999999999778e-01	8.100000000000000533e-01	9.899999999999999911e-01
7.600000000000000089e-01	5.500000000000000444e-01	-1.799999999999999933e-01	1.300000000000000044e-01	8.100000000000000533e-01
7.399999999999999911e-01	1.700000000000000122e-01	-4.000000000000000083e-02	2.500000000000000000e-01	6.600000000000000311e-01
7.500000000000000000e-01	1.799999999999999933e-01	4.299999999999999933e-01	7.700000000000000178e-01	4.199999999999999845e-01
7.500000000000000000e-01	3.699999999999999956e-01	6.400000000000000133e-01	1.060000000000000053e+00	2.600000000000000089e-01
8.699999999999999956e-01	4.299999999999999933e-01	4.000000000000000222e-01	9.000000000000000222e-01	5.200000000000000178e-01
1.159999999999999920e+00	2.800000000000000266e-01	1.300000000000000044e-01	6.199999999999999956e-01	1.199999999999999956e+00
1.409999999999999920e+00	1.900000000000000022e-01	3.599999999999999867e-01	6.700000000000000400e-01	1.800000000000000044e+00
1.409999999999999920e+00	4.299999999999999933e-01	1.100000000000000089e+00	1.080000000000000071e+00	1.860000000000000098e+00
1.169999999999999929e+00	8.699999999999999956e-01	1.760000000000000009e+00	1.439999999999999947e+00	1.379999999999999893e+00
9.599999999999999645e-01	1.050000000000000044e+00	1.800000000000000044e+00	1.409999999999999920e+00	8.000000000000000444e-01
9.200000000000000400e-01	7.700000000000000178e-01	1.280000000000000027e+00	1.020000000000000018e+00	5.300000000000000266e-01
9.499999999999999556e-01	3.900000000000000133e-01	7.399999999999999911e-01	6.700000000000000400e-01	6.300000000000000044e-01
8.800000000000000044e-01	3.800000000000000044e-01	5.899999999999999689e-01	6.500000000000000222e-01	8.699999999999999956e-01
7.700000000000000178e-01	7.500000000000000000e-01	7.600000000000000089e-01	9.300000000000000488e-01	1.010000000000000009e+00
7.800000000000000266e-01	9.799999999999999822e-01	9.300000000000000488e-01	1.159999999999999920e+00	9.699999999999999734e-01
8.499999999999999778e-01	6.400000000000000133e-01	8.199999999999999512e-01	9.599999999999999645e-01	7.299999999999999822e-01
6.300000000000000044e-01	-1.499999999999999944e-01	3.200000000000000067e-01	1.700000000000000122e-01	2.099999999999999922e-01
-1.799999999999999933e-01	-8.399999999999999689e-01	-5.699999999999999512e-01	-1.060000000000000053e+00	-5.600000000000000533e-01
-1.320000000000000062e+00	-1.050000000000000044e+00	-1.610000000000000098e+00	-2.240000000000000213e+00	-1.379999999999999893e+00
-2.149999999999999911e+00	-8.399999999999999689e-01	-2.370000000000000107e+00	-2.819999999999999840e+00	-1.929999999999999938e+00
-2.140000000000000124e+00	-5.600000000000000533e-01	-2.500000000000000000e+00	-2.560000000000000053e+00	-1.989999999999999991e+00
-1.489999999999999991e+00	-4.899999999999999911e-01	-2.029999999999999805e+00	-1.780000000000000027e+00	-1.610000000000000098e+00
-9.000000000000000222e-01	-6.199999999999999956e-01	-1.340000000000000080e+00	-1.090000000000000080e+00	-1.100000000000000089e+00
-9.000000000000000222e-01	-7.199999999999999734e-01	-7.800000000000000266e-01	-7.800000000000000266e-01	-7.700000000000000178e-01
-1.360000000000000098e+00	-5.799999999999999600e-01	-4.299999999999999933e-01	-6.800000000000000488e-01	-7.099999999999999645e-01
-1.679999999999999938e+00	-1.600000000000000033e-01	-1.400000000000000133e-01	-4.699999999999999734e-01	-8.100000000000000533e-01
-1.419999999999999929e+00	4.099999999999999756e-01	2.700000000000000178e-01	-2.999999999999999889e-02	-8.199999999999999512e-01
-6.400000000000000133e-01	9.399999999999999467e-01	8.100000000000000533e-01	4.899999999999999911e-01	-5.300000000000000266e-01
2.099999999999999922e-01	1.199999999999999956e+00	1.320000000000000062e+00	8.800000000000000044e-01	1.000000000000000021e-02
6.800000000000000488e-01	1.010000000000000009e+00	1.449999999999999956e+00	9.799999999999999822e-01	4.199999999999999845e-01
5.300000000000000266e-01	2.800000000000000266e-01	8.199999999999999512e-01	6.199999999999999956e-01	2.800000000000000266e-01
-8.000000000000000167e-02	-7.900000000000000355e-01	-4.799999999999999822e-01	-1.300000000000000044e-01	-3.900000000000000133e-01
-7.399999999999999911e-01	-1.620000000000000107e+00	-1.679999999999999938e+00	-8.499999999999999778e-01	-1.110000000000000098e+00
-1.060000000000000053e+00	-1.760000000000000009e+00	-1.889999999999999902e+00	-1.000000000000000000e+00	-1.320000000000000062e+00
-9.100000000000000311e-01	-1.320000000000000062e+00	-9.599999999999999645e-01	-5.100000000000000089e-01	-9.100000000000000311e-01
-4.099999999999999756e-01	-8.599999999999999867e-01	2.600000000000000089e-01	1.600000000000000033e-01	-2.200000000000000011e-01
2.000000000000000111e-01	-7.800000000000000266e-01	7.600000000000000089e-01	3.900000000000000133e-01	3.400000000000000244e-01
6.400000000000000133e-01	-9.399999999999999467e-01	2.399999999999999911e-01	8.000000000000000167e-02	5.100000000000000089e-01
6.899999999999999467e-01	-9.200000000000000400e-01	-7.099999999999999645e-01	-4.099999999999999756e-01	3.099999999999999978e-01
4.099999999999999756e-01	-5.300000000000000266e-01	-1.199999999999999956e+00	-5.600000000000000533e-01	-2.000000000000000042e-02
1.000000000000000056e-01	8.999999999999999667e-02	-8.399999999999999689e-01	-2.099999999999999922e-01	-2.300000000000000100e-01
4.000000000000000083e-02	6.600000000000000311e-01	-2.000000000000000042e-02	3.900000000000000133e-01	-1.700000000000000122e-01
2.200000000000000011e-01	9.699999999999999734e-01	5.699999999999999512e-01	7.700000000000000178e-01	8.000000000000000167e-02
4.500000000000000111e-01	9.100000000000000311e-01	6.199999999999999956e-01	6.700000000000000400e-01	3.800000000000000044e-01
6.099999999999999867e-01	5.500000000000000444e-01	3.800000000000000044e-01	2.300000000000000100e-01	6.700000000000000400e-01
7.299999999999999822e-01	1.600000000000000033e-01	3.699999999999999956e-01	-8.000000000000000167e-02	9.399999999999999467e-01
9.000000000000000222e-01	4.000000000000000083e-02	7.299999999999999822e-01	1.100000000000000006e-01	1.179999999999999938e+00
1.129999999999999893e+00	3.599999999999999867e-01	1.229999999999999982e+00	7.099999999999999645e-01	1.389999999999999902e+00
1.379999999999999893e+00	1.030000000000000027e+00	1.530000000000000027e+00	1.260000000000000009e+00	1.610000000000000098e+00
1.530000000000000027e+00	1.699999999999999956e+00	1.540000000000000036e+00	1.399999999999999911e+00	1.810000000000000053e+00
1.500000000000000000e+00	1.929999999999999938e+00	1.360000000000000098e+00	1.129999999999999893e+00	1.830000000000000071e+00
1.280000000000000027e+00	1.479999999999999982e+00	1.100000000000000089e+00	6.899999999999999467e-01	1.479999999999999982e+00
9.200000000000000400e-01	5.300000000000000266e-01	7.700000000000000178e-01	3.200000000000000067e-01	8.100000000000000533e-01
4.400000000000000022e-01	-3.599999999999999867e-01	3.800000000000000044e-01	5.000000000000000278e-02	5.999999999999999778e-02
-1.600000000000000033e-01	-6.300000000000000044e-01	-2.000000000000000042e-02	-1.499999999999999944e-01	-4.899999999999999911e-01
-7.299999999999999822e-01	-2.200000000000000011e-01	-3.499999999999999778e-01	-2.800000000000000266e-01	-7.299999999999999822e-01
-1.010000000000000009e+00	3.800000000000000044e-01	-6.199999999999999956e-01	-2.700000000000000178e-01	-7.600000000000000089e-01
-8.699999999999999956e-01	5.899999999999999689e-01	-8.800000000000000044e-01	-1.199999999999999956e-01	-7.800000000000000266e-01
-5.400000000000000355e-01	2.600000000000000089e-01	-1.060000000000000053e+00	5.999999999999999778e-02	-8.800000000000000044e-01
-3.599999999999999867e-01	-3.099999999999999978e-01	-9.799999999999999822e-01	1.600000000000000033e-01	-9.499999999999999556e-01
-4.799999999999999822e-01	-6.199999999999999956e-01	-5.699999999999999512e-01	1.100000000000000006e-01	-7.800000000000000266e-01
-7.399999999999999911e-01	-4.899999999999999911e-01	-2.000000000000000042e-02	-4.000000000000000083e-02	-4.099999999999999756e-01
-9.300000000000000488e-01	-1.400000000000000133e-01	3.200000000000000067e-01	-1.700000000000000122e-01	-1.700000000000000122e-01
-1.020000000000000018e+00	8.999999999999999667e-02	2.800000000000000266e-01	-2.200000000000000011e-01	-3.800000000000000044e-01
-1.040000000000000036e+00	7.000000000000000666e-02	-2.000000000000000042e-02	-2.099999999999999922e-01	-8.800000000000000044e-01
-9.100000000000000311e-01	-7.000000000000000666e-02	-2.899999999999999800e-01	-2.300000000000000100e-01	-1.090000000000000080e+00
-4.199999999999999845e-01	-1.400000000000000133e-01	-3.200000000000000067e-01	-2.800000000000000266e-01	-5.500000000000000444e-01
3.900000000000000133e-01	-7.000000000000000666e-02	-1.100000000000000006e-01	-2.500000000000000000e-01	5.100000000000000089e-01
1.110000000000000098e+00	5.000000000000000278e-02	1.799999999999999933e-01	-7.000000000000000666e-02	1.280000000000000027e+00
1.179999999999999938e+00	1.300000000000000044e-01	3.699999999999999956e-01	1.600000000000000033e-01	1.090000000000000080e+00
5.100000000000000089e-01	8.999999999999999667e-02	3.499999999999999778e-01	2.200000000000000011e-01	5.000000000000000278e-02
-3.900000000000000133e-01	-1.400000000000000133e-01	1.499999999999999944e-01	-2.000000000000000042e-02	-1.010000000000000009e+00
-8.100000000000000533e-01	-6.500000000000000222e-01	-1.100000000000000006e-01	-4.500000000000000111e-01	-1.280000000000000027e+00
-5.000000000000000000e-01	-1.360000000000000098e+00	-4.000000000000000222e-01	-8.299999999999999600e-01	-6.800000000000000488e-01
1.100000000000000006e-01	-1.959999999999999964e+00	-7.800000000000000266e-01	-1.090000000000000080e+00	8.999999999999999667e-02
2.800000000000000266e-01	-2.149999999999999911e+00	-1.229999999999999982e+00	-1.300000000000000044e+00	2.200000000000000011e-01
-2.999999999999999889e-01	-1.879999999999999893e+00	-1.510000000000000009e+00	-1.540000000000000036e+00	-4.199999999999999845e-01
-1.199999999999999956e+00	-1.290000000000000036e+00	-1.360000000000000098e+00	-1.629999999999999893e+00	-1.189999999999999947e+00
-1.629999999999999893e+00	-5.500000000000000444e-01	-6.999999999999999556e-01	-1.300000000000000044e+00	-1.350000000000000089e+00
-1.270000000000000018e+00	2.999999999999999889e-01	1.400000000000000133e-01	-5.000000000000000000e-01	-8.499999999999999778e-01
-5.000000000000000000e-01	1.129999999999999893e+00	6.800000000000000488e-01	4.099999999999999756e-01	-2.200000000000000011e-01
1.100000000000000006e-01	1.560000000000000053e+00	6.700000000000000400e-01	9.499999999999999556e-01	1.100000000000000006e-01
3.800000000000000044e-01	1.300000000000000044e+00	2.800000000000000266e-01	9.799999999999999822e-01	2.600000000000000089e-01
5.699999999999999512e-01	5.799999999999999600e-01	-5.000000000000000278e-02	7.199999999999999734e-01	6.099999999999999867e-01
8.299999999999999600e-01	-2.000000000000000042e-02	-5.000000000000000278e-02	4.799999999999999822e-01	1.179999999999999938e+00
1.060000000000000053e+00	-8.999999999999999667e-02	1.499999999999999944e-01	3.800000000000000044e-01	1.540000000000000036e+00
1.110000000000000098e+00	2.000000000000000111e-01	2.200000000000000011e-01	3.900000000000000133e-01	1.379999999999999893e+00
1.070000000000000062e+00	4.000000000000000222e-01	5.999999999999999778e-02	4.500000000000000111e-01	9.200000000000000400e-01
1.110000000000000098e+00	3.800000000000000044e-01	-7.000000000000000666e-02	5.999999999999999778e-01	6.500000000000000222e-01
1.169999999999999929e+00	4.500000000000000111e-01	2.399999999999999911e-01	8.499999999999999778e-01	7.500000000000000000e-01
1.030000000000000027e+00	8.900000000000000133e-01	1.020000000000000018e+00	1.169999999999999929e+00	9.200000000000000400e-01
5.899999999999999689e-01	1.489999999999999991e+00	1.760000000000000009e+00	1.370000000000000107e+00	7.600000000000000089e-01
-2.000000000000000042e-02	1.659999999999999920e+00	1.840000000000000080e+00	1.250000000000000000e+00	2.500000000000000000e-01
-5.000000000000000000e-01	1.169999999999999929e+00	1.199999999999999956e+00	8.000000000000000444e-01	-3.599999999999999867e-01
-7.099999999999999645e-01	3.400000000000000244e-01	3.599999999999999867e-01	2.000000000000000111e-01	-8.000000000000000444e-01
-7.199999999999999734e-01	-3.599999999999999867e-01	-2.700000000000000178e-01	-3.800000000000000044e-01	-1.050000000000000044e+00
-7.099999999999999645e-01	-8.399999999999999689e-01	-7.199999999999999734e-01	-9.300000000000000488e-01	-1.159999999999999920e+00
-7.099999999999999645e-01	-1.239999999999999991e+00	-1.149999999999999911e+00	-1.389999999999999902e+00	-1.080000000000000071e+00
-5.300000000000000266e-01	-1.379999999999999893e+00	-1.300000000000000044e+00	-1.429999999999999938e+00	-7.099999999999999645e-01
-8.000000000000000167e-02	-8.800000000000000044e-01	-7.299999999999999822e-01	-7.399999999999999911e-01	-5.999999999999999778e-02
4.600000000000000200e-01	2.899999999999999800e-01	4.600000000000000200e-01	4.799999999999999822e-01	5.600000000000000533e-01
7.700000000000000178e-01	1.449999999999999956e+00	1.540000000000000036e+00	1.530000000000000027e+00	8.599999999999999867e-01
8.100000000000000533e-01	1.850000000000000089e+00	1.860000000000000098e+00	1.820000000000000062e+00	8.900000000000000133e-01
9.399999999999999467e-01	1.360000000000000098e+00	1.550000000000000044e+00	1.419999999999999929e+00	1.050000000000000044e+00
1.340000000000000080e+00	5.300000000000000266e-01	1.129999999999999893e+00	8.399999999999999689e-01	1.530000000000000027e+00
1.530000000000000027e+00	-1.700000000000000122e-01	7.800000000000000266e-01	4.099999999999999756e-01	1.850000000000000089e+00
8.100000000000000533e-01	-6.300000000000000044e-01	2.399999999999999911e-01	-2.000000000000000042e-02	1.270000000000000018e+00
-7.700000000000000178e-01	-9.599999999999999645e-01	-6.099999999999999867e-01	-6.500000000000000222e-01	-2.200000000000000011e-01
-2.080000000000000071e+00	-1.179999999999999938e+00	-1.379999999999999893e+00	-1.290000000000000036e+00	-1.620000000000000107e+00
-1.989999999999999991e+00	-1.260000000000000009e+00	-1.590000000000000080e+00	-1.540000000000000036e+00	-1.879999999999999893e+00
-6.800000000000000488e-01	-1.340000000000000080e+00	-1.310000000000000053e+00	-1.270000000000000018e+00	-1.020000000000000018e+00
5.899999999999999689e-01	-1.500000000000000000e+00	-9.300000000000000488e-01	-7.500000000000000000e-01	-2.000000000000000042e-02
8.000000000000000444e-01	-1.540000000000000036e+00	-6.899999999999999467e-01	-3.400000000000000244e-01	2.800000000000000266e-01
1.199999999999999956e-01	-1.100000000000000089e+00	-4.500000000000000111e-01	-1.300000000000000044e-01	-1.000000000000000056e-01
-6.800000000000000488e-01	-2.399999999999999911e-01	-1.799999999999999933e-01	-8.999999999999999667e-02	-6.300000000000000044e-01
-1.129999999999999893e+00	4.699999999999999734e-01	-1.400000000000000133e-01	-2.200000000000000011e-01	-1.030000000000000027e+00
-1.290000000000000036e+00	5.100000000000000089e-01	-5.000000000000000000e-01	-5.500000000000000444e-01	-1.350000000000000089e+00
-1.360000000000000098e+00	-1.000000000000000021e-02	-1.020000000000000018e+00	-9.200000000000000400e-01	-1.610000000000000098e+00
-1.330000000000000071e+00	-4.199999999999999845e-01	-1.219999999999999973e+00	-1.020000000000000018e+00	-1.679999999999999938e+00
-1.110000000000000098e+00	-2.800000000000000266e-01	-9.799999999999999822e-01	-7.199999999999999734e-01	-1.409999999999999920e+00
-6.099999999999999867e-01	2.800000000000000266e-01	-5.500000000000000444e-01	-2.200000000000000011e-01	-8.000000000000000444e-01
1.799999999999999933e-01	7.900000000000000355e-01	-1.400000000000000133e-01	2.300000000000000100e-01	1.100000000000000006e-01
1.149999999999999911e+00	1.000000000000000000e+00	3.699999999999999956e-01	5.400000000000000355e-01	1.229999999999999982e+00
1.929999999999999938e+00	1.070000000000000062e+00	1.090000000000000080e+00	7.900000000000000355e-01	2.220000000000000195e+00
2.160000000000000142e+00	1.179999999999999938e+00	1.790000000000000036e+00	1.070000000000000062e+00	2.649999999999999911e+00
1.790000000000000036e+00	1.219999999999999973e+00	2.029999999999999805e+00	1.310000000000000053e+00	2.279999999999999805e+00
1.149999999999999911e+00	9.899999999999999911e-01	1.709999999999999964e+00	1.379999999999999893e+00	1.439999999999999947e+00
7.299999999999999822e-01	5.200000000000000178e-01	1.129999999999999893e+00	1.270000000000000018e+00	7.399999999999999911e-01
6.899999999999999467e-01	5.000000000000000278e-02	6.500000000000000222e-01	1.040000000000000036e+00	5.400000000000000355e-01
8.299999999999999600e-01	-2.600000000000000089e-01	3.300000000000000155e-01	7.500000000000000000e-01	6.700000000000000400e-01
8.599999999999999867e-01	-5.400000000000000355e-01	2.999999999999999889e-02	3.900000000000000133e-01	8.000000000000000444e-01
6.800000000000000488e-01	-8.599999999999999867e-01	-1.900000000000000022e-01	-0.000000000000000000e+00	7.099999999999999645e-01
3.400000000000000244e-01	-1.030000000000000027e+00	-1.600000000000000033e-01	-3.400000000000000244e-01	4.199999999999999845e-01
-5.000000000000000278e-02	-7.900000000000000355e-01	1.400000000000000133e-01	-5.500000000000000444e-01	2.999999999999999889e-02
-4.500000000000000111e-01	-2.000000000000000111e-01	3.699999999999999956e-01	-6.800000000000000488e-01	-4.199999999999999845e-01
-8.000000000000000444e-01	2.500000000000000000e-01	1.400000000000000133e-01	-8.599999999999999867e-01	-8.599999999999999867e-01
-1.149999999999999911e+00	1.600000000000000033e-01	-5.300000000000000266e-01	-1.169999999999999929e+00	-1.239999999999999991e+00
-1.510000000000000009e+00	-3.400000000000000244e-01	-1.199999999999999956e+00	-1.479999999999999982e+00	-1.540000000000000036e+00
-1.800000000000000044e+00	-7.900000000000000355e-01	-1.379999999999999893e+00	-1.530000000000000027e+00	-1.639999999999999902e+00
-1.679999999999999938e+00	-9.499999999999999556e-01	-1.010000000000000009e+00	-1.179999999999999938e+00	-1.320000000000000062e+00
-8.900000000000000133e-01	-8.100000000000000533e-01	-4.000000000000000222e-01	-4.600000000000000200e-01	-5.000000000000000000e-01
3.099999999999999978e-01	-3.200000000000000067e-01	1.700000000000000122e-01	4.699999999999999734e-01	4.799999999999999822e-01
1.159999999999999920e+00	6.300000000000000044e-01	6.300000000000000044e-01	1.370000000000000107e+00	9.899999999999999911e-01
1.070000000000000062e+00	1.889999999999999902e+00	1.010000000000000009e+00	1.989999999999999991e+00	6.800000000000000488e-01
2.500000000000000000e-01	2.799999999999999822e+00	1.300000000000000044e+00	2.160000000000000142e+00	-1.000000000000000056e-01
-4.799999999999999822e-01	2.740000000000000213e+00	1.389999999999999902e+00	1.850000000000000089e+00	-5.799999999999999600e-01
-4.500000000000000111e-01	1.760000000000000009e+00	1.270000000000000018e+00	1.250000000000000000e+00	-3.599999999999999867e-01
1.799999999999999933e-01	5.600000000000000533e-01	1.010000000000000009e+00	6.300000000000000044e-01	2.899999999999999800e-01
7.800000000000000266e-01	-2.600000000000000089e-01	6.999999999999999556e-01	1.300000000000000044e-01	8.100000000000000533e-01
9.300000000000000488e-01	-7.099999999999999645e-01	3.300000000000000155e-01	-2.300000000000000100e-01	9.200000000000000400e-01
8.100000000000000533e-01	-1.080000000000000071e+00	-1.199999999999999956e-01	-5.100000000000000089e-01	8.100000000000000533e-01
7.900000000000000355e-01	-1.429999999999999938e+00	-6.099999999999999867e-01	-6.500000000000000222e-01	7.500000000000000000e-01
8.299999999999999600e-01	-1.550000000000000044e+00	-1.030000000000000027e+00	-6.400000000000000133e-01	6.600000000000000311e-01
5.000000000000000000e-01	-1.429999999999999938e+00	-1.429999999999999938e+00	-6.999999999999999556e-01	2.099999999999999922e-01
-4.699999999999999734e-01	-1.399999999999999911e+00	-1.929999999999999938e+00	-1.050000000000000044e+00	-7.299999999999999822e-01
-1.600000000000000089e+00	-1.570000000000000062e+00	-2.430000000000000160e+00	-1.620000000000000107e+00	-1.739999999999999991e+00
-1.969999999999999973e+00	-1.580000000000000071e+00	-2.479999999999999982e+00	-1.870000000000000107e+00	-2.060000000000000053e+00
-1.149999999999999911e+00	-9.899999999999999911e-01	-1.689999999999999947e+00	-1.340000000000000080e+00	-1.310000000000000053e+00
3.200000000000000067e-01	2.000000000000000042e-02	-2.500000000000000000e-01	-2.200000000000000011e-01	5.000000000000000278e-02
1.399999999999999911e+00	6.800000000000000488e-01	1.120000000000000107e+00	8.399999999999999689e-01	1.100000000000000089e+00
1.580000000000000071e+00	5.100000000000000089e-01	1.780000000000000027e+00	1.280000000000000027e+00	1.340000000000000080e+00
1.209999999999999964e+00	-2.200000000000000011e-01	1.719999999999999973e+00	1.149999999999999911e+00	1.050000000000000044e+00
8.900000000000000133e-01	-7.399999999999999911e-01	1.350000000000000089e+00	8.399999999999999689e-01	8.499999999999999778e-01
8.800000000000000044e-01	-5.799999999999999600e-01	1.139999999999999902e+00	6.999999999999999556e-01	1.000000000000000000e+00
1.000000000000000000e+00	8.000000000000000167e-02	1.219999999999999973e+00	8.000000000000000444e-01	1.320000000000000062e+00
9.200000000000000400e-01	7.900000000000000355e-01	1.419999999999999929e+00	8.800000000000000044e-01	1.399999999999999911e+00
4.600000000000000200e-01	1.179999999999999938e+00	1.370000000000000107e+00	6.199999999999999956e-01	1.020000000000000018e+00
-2.999999999999999889e-01	1.149999999999999911e+00	8.199999999999999512e-01	-1.100000000000000006e-01	2.399999999999999911e-01
-1.080000000000000071e+00	8.000000000000000444e-01	-5.999999999999999778e-02	-1.000000000000000000e+00	-5.999999999999999778e-01
-1.500000000000000000e+00	3.599999999999999867e-01	-7.399999999999999911e-01	-1.429999999999999938e+00	-1.080000000000000071e+00
-1.419999999999999929e+00	1.300000000000000044e-01	-8.499999999999999778e-01	-1.060000000000000053e+00	-1.060000000000000053e+00
-1.010000000000000009e+00	2.600000000000000089e-01	-5.000000000000000000e-01	-1.499999999999999944e-01	-7.800000000000000266e-01
-5.999999999999999778e-01	5.899999999999999689e-01	-1.600000000000000033e-01	6.199999999999999956e-01	-5.899999999999999689e-01
-3.599999999999999867e-01	7.700000000000000178e-01	-1.600000000000000033e-01	7.800000000000000266e-01	-6.099999999999999867e-01
-1.900000000000000022e-01	6.300000000000000044e-01	-3.699999999999999956e-01	4.600000000000000200e-01	-6.300000000000000044e-01
2.999999999999999889e-02	3.499999999999999778e-01	-4.199999999999999845e-01	1.700000000000000122e-01	-4.099999999999999756e-01
3.099999999999999978e-01	2.700000000000000178e-01	-1.199999999999999956e-01	2.000000000000000111e-01	2.999999999999999889e-02
5.000000000000000000e-01	5.000000000000000000e-01	4.000000000000000222e-01	4.299999999999999933e-01	5.200000000000000178e-01
5.400000000000000355e-01	7.800000000000000266e-01	8.100000000000000533e-01	5.500000000000000444e-01	8.699999999999999956e-01
5.400000000000000355e-01	8.000000000000000444e-01	8.699999999999999956e-01	4.299999999999999933e-01	1.060000000000000053e+00
6.199999999999999956e-01	4.199999999999999845e-01	5.600000000000000533e-01	1.400000000000000133e-01	1.060000000000000053e+00
6.700000000000000400e-01	-2.099999999999999922e-01	2.999999999999999889e-02	-2.099999999999999922e-01	7.800000000000000266e-01
4.699999999999999734e-01	-8.599999999999999867e-01	-4.600000000000000200e-01	-5.600000000000000533e-01	1.900000000000000022e-01
2.000000000000000042e-02	-1.270000000000000018e+00	-6.300000000000000044e-01	-7.399999999999999911e-01	-4.400000000000000022e-01
-2.500000000000000000e-01	-1.270000000000000018e+00	-2.800000000000000266e-01	-5.100000000000000089e-01	-6.099999999999999867e-01
4.000000000000000083e-02	-8.499999999999999778e-01	4.299999999999999933e-01	1.600000000000000033e-01	-8.000000000000000167e-02
6.999999999999999556e-01	-2.999999999999999889e-01	9.799999999999999822e-01	8.299999999999999600e-01	7.700000000000000178e-01
1.030000000000000027e+00	-0.000000000000000000e+00	8.699999999999999956e-01	9.100000000000000311e-01	1.139999999999999902e+00
5.200000000000000178e-01	-1.100000000000000006e-01	8.000000000000000167e-02	2.200000000000000011e-01	5.600000000000000533e-01
-6.099999999999999867e-01	-3.499999999999999778e-01	-8.399999999999999689e-01	-7.500000000000000000e-01	-6.099999999999999867e-01
-1.600000000000000089e+00	-3.900000000000000133e-01	-1.290000000000000036e+00	-1.290000000000000036e+00	-1.560000000000000053e+00
-1.780000000000000027e+00	-2.300000000000000100e-01	-1.100000000000000089e+00	-1.149999999999999911e+00	-1.689999999999999947e+00
-1.040000000000000036e+00	-1.600000000000000033e-01	-5.400000000000000355e-01	-5.799999999999999600e-01	-9.799999999999999822e-01
2.700000000000000178e-01	-3.099999999999999978e-01	1.000000000000000056e-01	1.000000000000000056e-01	1.900000000000000022e-01
