# Supplementary material for: An implementation of integrated information theory in resting-state fMRI
Source: Commun Biol. 2023 Jul 5;6:692. doi: 10.1038/s42003-023-05063-y (PMC10322831; doi:10.1038/s42003-023-05063-y)
Supplement: Supplementary file 3 — Supplementary Data 1 [file 42003_2023_5063_MOESM3_ESM.zip › nets_by_subject/Awake/CinguloParie_parcellation_5/ts_CinguloParie_parcellation_5_Sub6.csv]

0.000000000000000000e+00	1.000000000000000021e-02	5.000000000000000278e-02	0.000000000000000000e+00	1.000000000000000021e-02
6.300000000000000044e-01	5.200000000000000178e-01	1.179999999999999938e+00	5.999999999999999778e-01	-8.999999999999999667e-02
1.030000000000000027e+00	5.699999999999999512e-01	1.899999999999999911e+00	9.200000000000000400e-01	2.200000000000000011e-01
1.020000000000000018e+00	7.000000000000000666e-02	1.919999999999999929e+00	8.100000000000000533e-01	8.399999999999999689e-01
6.300000000000000044e-01	-6.700000000000000400e-01	1.300000000000000044e+00	3.099999999999999978e-01	1.239999999999999991e+00
2.099999999999999922e-01	-1.310000000000000053e+00	5.100000000000000089e-01	-2.999999999999999889e-01	1.120000000000000107e+00
2.800000000000000266e-01	-1.719999999999999973e+00	8.999999999999999667e-02	-6.400000000000000133e-01	7.800000000000000266e-01
9.499999999999999556e-01	-1.959999999999999964e+00	1.000000000000000056e-01	-5.999999999999999778e-01	7.600000000000000089e-01
1.590000000000000080e+00	-2.129999999999999893e+00	-2.999999999999999889e-02	-4.600000000000000200e-01	1.050000000000000044e+00
1.330000000000000071e+00	-2.200000000000000178e+00	-8.499999999999999778e-01	-7.900000000000000355e-01	9.399999999999999467e-01
-2.999999999999999889e-02	-2.080000000000000071e+00	-2.129999999999999893e+00	-1.780000000000000027e+00	-1.199999999999999956e-01
-1.590000000000000080e+00	-1.669999999999999929e+00	-2.839999999999999858e+00	-2.830000000000000071e+00	-1.709999999999999964e+00
-2.169999999999999929e+00	-9.000000000000000222e-01	-2.180000000000000160e+00	-2.910000000000000142e+00	-2.669999999999999929e+00
-1.459999999999999964e+00	2.000000000000000111e-01	-4.799999999999999822e-01	-1.540000000000000036e+00	-2.180000000000000160e+00
-1.799999999999999933e-01	1.310000000000000053e+00	1.149999999999999911e+00	6.600000000000000311e-01	-5.500000000000000444e-01
7.500000000000000000e-01	1.929999999999999938e+00	1.780000000000000027e+00	2.359999999999999876e+00	1.169999999999999929e+00
9.599999999999999645e-01	1.760000000000000009e+00	1.419999999999999929e+00	2.629999999999999893e+00	1.979999999999999982e+00
6.400000000000000133e-01	1.020000000000000018e+00	6.700000000000000400e-01	1.570000000000000062e+00	1.570000000000000062e+00
2.999999999999999889e-02	3.099999999999999978e-01	1.000000000000000056e-01	1.199999999999999956e-01	3.300000000000000155e-01
-6.099999999999999867e-01	2.999999999999999889e-02	-1.799999999999999933e-01	-7.900000000000000355e-01	-8.900000000000000133e-01
-9.899999999999999911e-01	7.000000000000000666e-02	-3.599999999999999867e-01	-8.699999999999999956e-01	-1.310000000000000053e+00
-9.100000000000000311e-01	2.000000000000000042e-02	-5.400000000000000355e-01	-4.799999999999999822e-01	-7.800000000000000266e-01
-5.300000000000000266e-01	-3.200000000000000067e-01	-5.100000000000000089e-01	-1.199999999999999956e-01	5.000000000000000278e-02
-2.300000000000000100e-01	-6.199999999999999956e-01	-4.000000000000000083e-02	2.000000000000000042e-02	4.199999999999999845e-01
-2.500000000000000000e-01	-4.299999999999999933e-01	7.399999999999999911e-01	8.000000000000000167e-02	1.199999999999999956e-01
-3.900000000000000133e-01	2.300000000000000100e-01	1.139999999999999902e+00	1.600000000000000033e-01	-3.499999999999999778e-01
-3.800000000000000044e-01	7.199999999999999734e-01	5.000000000000000000e-01	5.999999999999999778e-02	-4.699999999999999734e-01
-1.400000000000000133e-01	3.800000000000000044e-01	-9.799999999999999822e-01	-3.900000000000000133e-01	-1.799999999999999933e-01
2.200000000000000011e-01	-6.600000000000000311e-01	-2.240000000000000213e+00	-9.200000000000000400e-01	2.399999999999999911e-01
6.700000000000000400e-01	-1.489999999999999991e+00	-2.160000000000000142e+00	-8.900000000000000133e-01	5.699999999999999512e-01
1.149999999999999911e+00	-1.139999999999999902e+00	-6.899999999999999467e-01	1.600000000000000033e-01	7.199999999999999734e-01
1.409999999999999920e+00	4.299999999999999933e-01	1.030000000000000027e+00	1.780000000000000027e+00	6.199999999999999956e-01
1.179999999999999938e+00	2.109999999999999876e+00	1.739999999999999991e+00	2.810000000000000053e+00	2.500000000000000000e-01
4.500000000000000111e-01	2.609999999999999876e+00	1.169999999999999929e+00	2.370000000000000107e+00	-2.099999999999999922e-01
-3.200000000000000067e-01	1.580000000000000071e+00	2.200000000000000011e-01	7.299999999999999822e-01	-4.799999999999999822e-01
-6.600000000000000311e-01	-1.499999999999999944e-01	-8.000000000000000167e-02	-9.000000000000000222e-01	-3.699999999999999956e-01
-4.099999999999999756e-01	-1.340000000000000080e+00	4.099999999999999756e-01	-1.389999999999999902e+00	5.999999999999999778e-02
2.300000000000000100e-01	-1.439999999999999947e+00	1.050000000000000044e+00	-5.899999999999999689e-01	5.600000000000000533e-01
8.299999999999999600e-01	-7.600000000000000089e-01	1.219999999999999973e+00	7.299999999999999822e-01	8.900000000000000133e-01
1.040000000000000036e+00	4.000000000000000083e-02	9.899999999999999911e-01	1.629999999999999893e+00	9.300000000000000488e-01
8.499999999999999778e-01	6.099999999999999867e-01	7.800000000000000266e-01	1.739999999999999991e+00	8.199999999999999512e-01
5.200000000000000178e-01	9.399999999999999467e-01	6.600000000000000311e-01	1.229999999999999982e+00	6.600000000000000311e-01
1.799999999999999933e-01	1.100000000000000089e+00	2.600000000000000089e-01	4.099999999999999756e-01	2.800000000000000266e-01
-4.199999999999999845e-01	9.699999999999999734e-01	-5.799999999999999600e-01	-5.400000000000000355e-01	-6.400000000000000133e-01
-1.399999999999999911e+00	5.500000000000000444e-01	-1.389999999999999902e+00	-1.409999999999999920e+00	-1.899999999999999911e+00
-2.290000000000000036e+00	8.000000000000000167e-02	-1.500000000000000000e+00	-1.860000000000000098e+00	-2.609999999999999876e+00
-2.350000000000000089e+00	-1.199999999999999956e-01	-8.399999999999999689e-01	-1.679999999999999938e+00	-2.149999999999999911e+00
-1.479999999999999982e+00	-7.000000000000000666e-02	-1.700000000000000122e-01	-1.100000000000000089e+00	-1.030000000000000027e+00
-4.600000000000000200e-01	-1.100000000000000006e-01	-2.099999999999999922e-01	-7.099999999999999645e-01	-3.400000000000000244e-01
-1.100000000000000006e-01	-4.899999999999999911e-01	-8.299999999999999600e-01	-8.399999999999999689e-01	-5.000000000000000000e-01
-3.499999999999999778e-01	-9.899999999999999911e-01	-1.199999999999999956e+00	-1.189999999999999947e+00	-8.000000000000000444e-01
-5.300000000000000266e-01	-1.080000000000000071e+00	-7.600000000000000089e-01	-1.129999999999999893e+00	-5.200000000000000178e-01
-2.800000000000000266e-01	-4.799999999999999822e-01	2.099999999999999922e-01	-3.400000000000000244e-01	1.499999999999999944e-01
5.999999999999999778e-02	4.899999999999999911e-01	9.300000000000000488e-01	8.499999999999999778e-01	4.500000000000000111e-01
1.700000000000000122e-01	1.229999999999999982e+00	1.010000000000000009e+00	1.760000000000000009e+00	2.099999999999999922e-01
2.800000000000000266e-01	1.389999999999999902e+00	7.800000000000000266e-01	2.049999999999999822e+00	1.700000000000000122e-01
8.000000000000000444e-01	1.070000000000000062e+00	6.999999999999999556e-01	1.840000000000000080e+00	9.399999999999999467e-01
1.639999999999999902e+00	4.600000000000000200e-01	8.199999999999999512e-01	1.370000000000000107e+00	2.080000000000000071e+00
2.080000000000000071e+00	-2.999999999999999889e-01	7.600000000000000089e-01	6.800000000000000488e-01	2.520000000000000018e+00
1.600000000000000089e+00	-1.040000000000000036e+00	3.499999999999999778e-01	-2.000000000000000111e-01	1.699999999999999956e+00
4.099999999999999756e-01	-1.320000000000000062e+00	-2.200000000000000011e-01	-9.899999999999999911e-01	1.600000000000000033e-01
-6.999999999999999556e-01	-8.699999999999999956e-01	-6.199999999999999956e-01	-1.270000000000000018e+00	-1.070000000000000062e+00
-1.100000000000000089e+00	-5.999999999999999778e-02	-7.700000000000000178e-01	-1.000000000000000000e+00	-1.320000000000000062e+00
-7.099999999999999645e-01	3.499999999999999778e-01	-7.900000000000000355e-01	-5.400000000000000355e-01	-6.400000000000000133e-01
1.499999999999999944e-01	0.000000000000000000e+00	-7.600000000000000089e-01	-2.500000000000000000e-01	4.000000000000000222e-01
9.000000000000000222e-01	-6.999999999999999556e-01	-6.099999999999999867e-01	-1.499999999999999944e-01	1.120000000000000107e+00
1.129999999999999893e+00	-1.090000000000000080e+00	-2.800000000000000266e-01	-1.100000000000000006e-01	1.139999999999999902e+00
8.499999999999999778e-01	-9.699999999999999734e-01	1.100000000000000006e-01	-8.999999999999999667e-02	6.099999999999999867e-01
5.000000000000000000e-01	-5.799999999999999600e-01	3.800000000000000044e-01	-1.199999999999999956e-01	8.999999999999999667e-02
4.299999999999999933e-01	-1.300000000000000044e-01	3.800000000000000044e-01	-1.199999999999999956e-01	-4.000000000000000083e-02
4.500000000000000111e-01	2.300000000000000100e-01	5.000000000000000278e-02	-5.999999999999999778e-02	2.999999999999999889e-02
8.999999999999999667e-02	3.200000000000000067e-01	-4.699999999999999734e-01	-7.000000000000000666e-02	-1.600000000000000033e-01
-6.600000000000000311e-01	2.000000000000000042e-02	-8.599999999999999867e-01	-2.600000000000000089e-01	-6.199999999999999956e-01
-1.159999999999999920e+00	-3.599999999999999867e-01	-7.299999999999999822e-01	-3.800000000000000044e-01	-8.599999999999999867e-01
-8.499999999999999778e-01	-1.700000000000000122e-01	-5.999999999999999778e-02	1.000000000000000021e-02	-5.100000000000000089e-01
-1.100000000000000006e-01	7.600000000000000089e-01	7.500000000000000000e-01	8.900000000000000133e-01	2.999999999999999889e-02
4.000000000000000083e-02	1.780000000000000027e+00	1.080000000000000071e+00	1.590000000000000080e+00	2.999999999999999889e-02
-8.499999999999999778e-01	1.949999999999999956e+00	7.500000000000000000e-01	1.389999999999999902e+00	-6.800000000000000488e-01
-1.979999999999999982e+00	9.699999999999999734e-01	8.999999999999999667e-02	2.800000000000000266e-01	-1.360000000000000098e+00
-2.080000000000000071e+00	-4.799999999999999822e-01	-3.900000000000000133e-01	-9.599999999999999645e-01	-1.199999999999999956e+00
-9.799999999999999822e-01	-1.370000000000000107e+00	-4.500000000000000111e-01	-1.429999999999999938e+00	-3.200000000000000067e-01
2.099999999999999922e-01	-1.209999999999999964e+00	-1.700000000000000122e-01	-8.800000000000000044e-01	2.899999999999999800e-01
4.099999999999999756e-01	-4.199999999999999845e-01	2.500000000000000000e-01	1.799999999999999933e-01	0.000000000000000000e+00
-4.000000000000000083e-02	1.499999999999999944e-01	6.800000000000000488e-01	9.399999999999999467e-01	-6.700000000000000400e-01
5.000000000000000278e-02	5.000000000000000278e-02	9.699999999999999734e-01	9.499999999999999556e-01	-6.099999999999999867e-01
1.070000000000000062e+00	-3.400000000000000244e-01	9.799999999999999822e-01	4.699999999999999734e-01	4.799999999999999822e-01
2.020000000000000018e+00	-2.899999999999999800e-01	7.399999999999999911e-01	8.000000000000000167e-02	1.629999999999999893e+00
1.719999999999999973e+00	4.099999999999999756e-01	5.300000000000000266e-01	1.199999999999999956e-01	1.620000000000000107e+00
2.899999999999999800e-01	1.239999999999999991e+00	5.500000000000000444e-01	3.900000000000000133e-01	3.800000000000000044e-01
-9.899999999999999911e-01	1.459999999999999964e+00	6.800000000000000488e-01	5.000000000000000000e-01	-9.399999999999999467e-01
-1.070000000000000062e+00	8.399999999999999689e-01	6.600000000000000311e-01	2.600000000000000089e-01	-1.110000000000000098e+00
-1.300000000000000044e-01	-1.700000000000000122e-01	4.199999999999999845e-01	-1.400000000000000133e-01	-1.100000000000000006e-01
9.000000000000000222e-01	-8.199999999999999512e-01	1.600000000000000033e-01	-4.299999999999999933e-01	1.050000000000000044e+00
1.250000000000000000e+00	-6.700000000000000400e-01	-8.000000000000000167e-02	-5.100000000000000089e-01	1.370000000000000107e+00
8.100000000000000533e-01	7.000000000000000666e-02	-5.600000000000000533e-01	-5.300000000000000266e-01	7.600000000000000089e-01
2.999999999999999889e-02	7.399999999999999911e-01	-1.469999999999999973e+00	-6.700000000000000400e-01	-8.999999999999999667e-02
-5.899999999999999689e-01	7.600000000000000089e-01	-2.399999999999999911e+00	-8.299999999999999600e-01	-5.300000000000000266e-01
-7.900000000000000355e-01	1.600000000000000033e-01	-2.600000000000000089e+00	-7.600000000000000089e-01	-5.000000000000000000e-01
-6.600000000000000311e-01	-5.500000000000000444e-01	-1.770000000000000018e+00	-3.800000000000000044e-01	-4.500000000000000111e-01
-4.799999999999999822e-01	-9.599999999999999645e-01	-5.600000000000000533e-01	2.999999999999999889e-02	-6.300000000000000044e-01
-3.400000000000000244e-01	-1.100000000000000089e+00	5.999999999999999778e-02	8.999999999999999667e-02	-8.299999999999999600e-01
-1.100000000000000006e-01	-1.139999999999999902e+00	-1.400000000000000133e-01	-1.799999999999999933e-01	-6.199999999999999956e-01
3.400000000000000244e-01	-1.000000000000000000e+00	-5.500000000000000444e-01	-3.900000000000000133e-01	4.000000000000000083e-02
7.700000000000000178e-01	-4.199999999999999845e-01	-4.199999999999999845e-01	-2.099999999999999922e-01	6.500000000000000222e-01
6.899999999999999467e-01	5.600000000000000533e-01	3.099999999999999978e-01	2.200000000000000011e-01	6.400000000000000133e-01
-1.000000000000000056e-01	1.459999999999999964e+00	1.050000000000000044e+00	5.300000000000000266e-01	-1.000000000000000021e-02
-1.110000000000000098e+00	1.620000000000000107e+00	1.260000000000000009e+00	4.500000000000000111e-01	-6.899999999999999467e-01
-1.439999999999999947e+00	8.299999999999999600e-01	9.100000000000000311e-01	1.000000000000000056e-01	-7.099999999999999645e-01
-6.300000000000000044e-01	-3.699999999999999956e-01	3.900000000000000133e-01	-1.700000000000000122e-01	1.000000000000000056e-01
8.199999999999999512e-01	-1.060000000000000053e+00	1.400000000000000133e-01	-2.000000000000000042e-02	1.260000000000000009e+00
1.810000000000000053e+00	-7.199999999999999734e-01	2.999999999999999889e-01	5.000000000000000000e-01	1.879999999999999893e+00
1.600000000000000089e+00	2.899999999999999800e-01	6.999999999999999556e-01	1.030000000000000027e+00	1.459999999999999964e+00
5.100000000000000089e-01	1.050000000000000044e+00	1.060000000000000053e+00	1.159999999999999920e+00	3.099999999999999978e-01
-4.799999999999999822e-01	1.000000000000000000e+00	1.169999999999999929e+00	8.800000000000000044e-01	-6.300000000000000044e-01
-5.600000000000000533e-01	3.699999999999999956e-01	1.070000000000000062e+00	5.400000000000000355e-01	-6.300000000000000044e-01
2.700000000000000178e-01	-2.399999999999999911e-01	8.900000000000000133e-01	4.299999999999999933e-01	1.900000000000000022e-01
1.199999999999999956e+00	-5.200000000000000178e-01	6.800000000000000488e-01	5.100000000000000089e-01	9.499999999999999556e-01
1.340000000000000080e+00	-5.200000000000000178e-01	4.199999999999999845e-01	5.100000000000000089e-01	8.399999999999999689e-01
4.000000000000000222e-01	-3.499999999999999778e-01	1.700000000000000122e-01	2.800000000000000266e-01	-1.499999999999999944e-01
-9.699999999999999734e-01	-4.000000000000000083e-02	5.999999999999999778e-02	-4.000000000000000083e-02	-1.149999999999999911e+00
-1.709999999999999964e+00	3.099999999999999978e-01	1.000000000000000056e-01	-2.399999999999999911e-01	-1.290000000000000036e+00
-1.350000000000000089e+00	5.000000000000000000e-01	5.999999999999999778e-02	-2.700000000000000178e-01	-6.199999999999999956e-01
-5.100000000000000089e-01	4.299999999999999933e-01	-2.800000000000000266e-01	-3.499999999999999778e-01	-8.999999999999999667e-02
-2.200000000000000011e-01	2.200000000000000011e-01	-8.199999999999999512e-01	-6.099999999999999867e-01	-4.699999999999999734e-01
-6.500000000000000222e-01	8.000000000000000167e-02	-1.100000000000000089e+00	-9.399999999999999467e-01	-1.330000000000000071e+00
-9.300000000000000488e-01	4.000000000000000083e-02	-8.199999999999999512e-01	-1.020000000000000018e+00	-1.489999999999999991e+00
-2.899999999999999800e-01	-1.000000000000000056e-01	-2.600000000000000089e-01	-7.500000000000000000e-01	-4.500000000000000111e-01
8.699999999999999956e-01	-4.299999999999999933e-01	-2.999999999999999889e-02	-4.099999999999999756e-01	9.399999999999999467e-01
1.399999999999999911e+00	-8.599999999999999867e-01	-4.500000000000000111e-01	-3.099999999999999978e-01	1.399999999999999911e+00
8.100000000000000533e-01	-1.149999999999999911e+00	-1.110000000000000098e+00	-5.100000000000000089e-01	6.600000000000000311e-01
-1.799999999999999933e-01	-1.139999999999999902e+00	-1.399999999999999911e+00	-7.800000000000000266e-01	-3.200000000000000067e-01
-5.699999999999999512e-01	-7.900000000000000355e-01	-1.129999999999999893e+00	-8.599999999999999867e-01	-5.300000000000000266e-01
-2.600000000000000089e-01	-2.000000000000000111e-01	-6.300000000000000044e-01	-6.500000000000000222e-01	-2.000000000000000042e-02
7.000000000000000666e-02	4.099999999999999756e-01	-2.500000000000000000e-01	-2.600000000000000089e-01	4.600000000000000200e-01
1.000000000000000021e-02	7.500000000000000000e-01	1.000000000000000021e-02	1.499999999999999944e-01	4.699999999999999734e-01
-5.000000000000000278e-02	6.400000000000000133e-01	3.699999999999999956e-01	4.500000000000000111e-01	4.099999999999999756e-01
3.499999999999999778e-01	3.300000000000000155e-01	8.599999999999999867e-01	6.600000000000000311e-01	7.099999999999999645e-01
9.499999999999999556e-01	3.699999999999999956e-01	1.260000000000000009e+00	9.399999999999999467e-01	1.139999999999999902e+00
1.000000000000000000e+00	9.499999999999999556e-01	1.340000000000000080e+00	1.389999999999999902e+00	9.599999999999999645e-01
3.300000000000000155e-01	1.500000000000000000e+00	1.070000000000000062e+00	1.760000000000000009e+00	4.000000000000000083e-02
-2.899999999999999800e-01	1.100000000000000089e+00	5.799999999999999600e-01	1.600000000000000089e+00	-8.199999999999999512e-01
-1.300000000000000044e-01	-4.299999999999999933e-01	-4.000000000000000083e-02	7.299999999999999822e-01	-8.100000000000000533e-01
4.699999999999999734e-01	-2.069999999999999840e+00	-5.699999999999999512e-01	-4.400000000000000022e-01	-1.700000000000000122e-01
5.100000000000000089e-01	-2.419999999999999929e+00	-6.899999999999999467e-01	-1.120000000000000107e+00	1.199999999999999956e-01
-3.200000000000000067e-01	-1.129999999999999893e+00	-2.399999999999999911e-01	-8.900000000000000133e-01	-4.099999999999999756e-01
-1.189999999999999947e+00	7.800000000000000266e-01	4.199999999999999845e-01	-1.100000000000000006e-01	-1.070000000000000062e+00
-1.199999999999999956e+00	1.860000000000000098e+00	5.200000000000000178e-01	4.099999999999999756e-01	-1.000000000000000000e+00
-4.899999999999999911e-01	1.510000000000000009e+00	-2.500000000000000000e-01	1.799999999999999933e-01	-2.500000000000000000e-01
8.000000000000000167e-02	3.200000000000000067e-01	-1.340000000000000080e+00	-5.300000000000000266e-01	3.499999999999999778e-01
7.000000000000000666e-02	-6.300000000000000044e-01	-1.780000000000000027e+00	-1.000000000000000000e+00	3.400000000000000244e-01
-5.000000000000000278e-02	-7.099999999999999645e-01	-1.199999999999999956e+00	-7.399999999999999911e-01	1.499999999999999944e-01
2.200000000000000011e-01	-1.300000000000000044e-01	-2.200000000000000011e-01	4.000000000000000083e-02	3.599999999999999867e-01
6.199999999999999956e-01	3.800000000000000044e-01	2.999999999999999889e-01	5.999999999999999778e-01	7.500000000000000000e-01
4.799999999999999822e-01	2.399999999999999911e-01	1.400000000000000133e-01	3.300000000000000155e-01	6.099999999999999867e-01
-3.200000000000000067e-01	-5.600000000000000533e-01	-1.199999999999999956e-01	-6.500000000000000222e-01	-2.099999999999999922e-01
-1.060000000000000053e+00	-1.389999999999999902e+00	1.600000000000000033e-01	-1.540000000000000036e+00	-9.300000000000000488e-01
-9.300000000000000488e-01	-1.449999999999999956e+00	9.399999999999999467e-01	-1.560000000000000053e+00	-7.600000000000000089e-01
-7.000000000000000666e-02	-5.000000000000000000e-01	1.600000000000000089e+00	-7.099999999999999645e-01	5.000000000000000278e-02
5.999999999999999778e-01	8.900000000000000133e-01	1.590000000000000080e+00	2.800000000000000266e-01	5.000000000000000000e-01
4.099999999999999756e-01	1.770000000000000018e+00	1.080000000000000071e+00	7.399999999999999911e-01	2.000000000000000042e-02
-1.600000000000000033e-01	1.629999999999999893e+00	6.899999999999999467e-01	7.099999999999999645e-01	-6.899999999999999467e-01
-4.000000000000000083e-02	7.900000000000000355e-01	8.199999999999999512e-01	7.399999999999999911e-01	-5.000000000000000000e-01
1.070000000000000062e+00	-2.999999999999999889e-02	1.159999999999999920e+00	1.070000000000000062e+00	7.199999999999999734e-01
2.160000000000000142e+00	-2.899999999999999800e-01	1.050000000000000044e+00	1.320000000000000062e+00	1.800000000000000044e+00
2.000000000000000000e+00	-1.000000000000000021e-02	2.600000000000000089e-01	1.070000000000000062e+00	1.659999999999999920e+00
5.600000000000000533e-01	4.099999999999999756e-01	-5.999999999999999778e-01	3.800000000000000044e-01	5.799999999999999600e-01
-9.100000000000000311e-01	5.400000000000000355e-01	-7.199999999999999734e-01	-2.600000000000000089e-01	-2.000000000000000111e-01
-1.350000000000000089e+00	2.899999999999999800e-01	0.000000000000000000e+00	-4.799999999999999822e-01	-4.000000000000000083e-02
-9.000000000000000222e-01	-7.000000000000000666e-02	7.900000000000000355e-01	-2.600000000000000089e-01	3.900000000000000133e-01
-4.099999999999999756e-01	-1.000000000000000056e-01	8.499999999999999778e-01	2.099999999999999922e-01	1.900000000000000022e-01
-2.300000000000000100e-01	2.200000000000000011e-01	1.400000000000000133e-01	7.099999999999999645e-01	-4.500000000000000111e-01
2.999999999999999889e-02	4.299999999999999933e-01	-5.999999999999999778e-01	1.010000000000000009e+00	-5.300000000000000266e-01
6.400000000000000133e-01	8.000000000000000167e-02	-6.899999999999999467e-01	9.000000000000000222e-01	3.499999999999999778e-01
1.260000000000000009e+00	-6.300000000000000044e-01	-1.199999999999999956e-01	4.199999999999999845e-01	1.360000000000000098e+00
1.419999999999999929e+00	-9.899999999999999911e-01	5.999999999999999778e-01	-2.999999999999999889e-02	1.469999999999999973e+00
1.110000000000000098e+00	-5.200000000000000178e-01	9.200000000000000400e-01	4.000000000000000083e-02	6.800000000000000488e-01
7.199999999999999734e-01	4.500000000000000111e-01	5.899999999999999689e-01	5.699999999999999512e-01	-1.000000000000000056e-01
3.800000000000000044e-01	1.070000000000000062e+00	-3.300000000000000155e-01	9.200000000000000400e-01	-3.099999999999999978e-01
-1.000000000000000056e-01	8.100000000000000533e-01	-1.489999999999999991e+00	4.600000000000000200e-01	-3.300000000000000155e-01
-7.700000000000000178e-01	-5.999999999999999778e-02	-2.390000000000000124e+00	-6.400000000000000133e-01	-7.900000000000000355e-01
-1.250000000000000000e+00	-7.900000000000000355e-01	-2.589999999999999858e+00	-1.469999999999999973e+00	-1.580000000000000071e+00
-1.159999999999999920e+00	-8.499999999999999778e-01	-1.959999999999999964e+00	-1.290000000000000036e+00	-2.009999999999999787e+00
-6.700000000000000400e-01	-3.800000000000000044e-01	-9.599999999999999645e-01	-3.499999999999999778e-01	-1.699999999999999956e+00
-4.199999999999999845e-01	-1.000000000000000021e-02	-2.500000000000000000e-01	2.700000000000000178e-01	-1.090000000000000080e+00
-7.600000000000000089e-01	-1.799999999999999933e-01	-1.600000000000000033e-01	-2.000000000000000111e-01	-7.900000000000000355e-01
-1.300000000000000044e+00	-8.199999999999999512e-01	-4.099999999999999756e-01	-1.409999999999999920e+00	-8.399999999999999689e-01
-1.270000000000000018e+00	-1.540000000000000036e+00	-4.000000000000000222e-01	-2.270000000000000018e+00	-7.500000000000000000e-01
-3.699999999999999956e-01	-1.939999999999999947e+00	1.000000000000000056e-01	-2.109999999999999876e+00	-1.600000000000000033e-01
9.100000000000000311e-01	-1.939999999999999947e+00	7.600000000000000089e-01	-1.219999999999999973e+00	7.500000000000000000e-01
1.810000000000000053e+00	-1.560000000000000053e+00	1.090000000000000080e+00	-3.400000000000000244e-01	1.550000000000000044e+00
1.969999999999999973e+00	-8.499999999999999778e-01	9.100000000000000311e-01	1.400000000000000133e-01	1.850000000000000089e+00
1.459999999999999964e+00	4.000000000000000083e-02	4.600000000000000200e-01	4.000000000000000222e-01	1.510000000000000009e+00
5.600000000000000533e-01	8.399999999999999689e-01	-2.999999999999999889e-02	6.700000000000000400e-01	6.300000000000000044e-01
-4.299999999999999933e-01	1.239999999999999991e+00	-4.000000000000000222e-01	7.900000000000000355e-01	-3.800000000000000044e-01
-1.139999999999999902e+00	1.129999999999999893e+00	-5.300000000000000266e-01	5.500000000000000444e-01	-8.499999999999999778e-01
-1.189999999999999947e+00	7.900000000000000355e-01	-1.900000000000000022e-01	4.000000000000000083e-02	-4.099999999999999756e-01
-5.899999999999999689e-01	5.799999999999999600e-01	5.600000000000000533e-01	-2.999999999999999889e-01	5.799999999999999600e-01
1.600000000000000033e-01	5.999999999999999778e-01	1.229999999999999982e+00	-2.200000000000000011e-01	1.260000000000000009e+00
4.099999999999999756e-01	6.300000000000000044e-01	1.199999999999999956e+00	8.000000000000000167e-02	1.060000000000000053e+00
-4.000000000000000083e-02	4.899999999999999911e-01	4.699999999999999734e-01	1.799999999999999933e-01	2.200000000000000011e-01
-7.299999999999999822e-01	4.099999999999999756e-01	-2.500000000000000000e-01	-0.000000000000000000e+00	-5.100000000000000089e-01
-1.060000000000000053e+00	7.399999999999999911e-01	-1.799999999999999933e-01	-1.300000000000000044e-01	-6.099999999999999867e-01
-8.499999999999999778e-01	1.389999999999999902e+00	6.600000000000000311e-01	1.000000000000000056e-01	-2.300000000000000100e-01
-4.099999999999999756e-01	1.719999999999999973e+00	1.459999999999999964e+00	5.300000000000000266e-01	4.000000000000000083e-02
-1.400000000000000133e-01	1.199999999999999956e+00	1.439999999999999947e+00	6.199999999999999956e-01	-1.799999999999999933e-01
-2.399999999999999911e-01	1.600000000000000033e-01	6.999999999999999556e-01	2.099999999999999922e-01	-7.900000000000000355e-01
-5.100000000000000089e-01	-4.199999999999999845e-01	-2.000000000000000042e-02	-2.000000000000000111e-01	-1.300000000000000044e+00
-5.699999999999999512e-01	5.000000000000000278e-02	-7.000000000000000666e-02	1.300000000000000044e-01	-1.290000000000000036e+00
-5.000000000000000278e-02	1.090000000000000080e+00	4.500000000000000111e-01	1.229999999999999982e+00	-5.799999999999999600e-01
1.000000000000000000e+00	1.590000000000000080e+00	9.499999999999999556e-01	2.220000000000000195e+00	6.099999999999999867e-01
2.060000000000000053e+00	9.799999999999999822e-01	9.499999999999999556e-01	2.209999999999999964e+00	1.770000000000000018e+00
2.520000000000000018e+00	-1.799999999999999933e-01	5.400000000000000355e-01	1.250000000000000000e+00	2.359999999999999876e+00
2.259999999999999787e+00	-8.299999999999999600e-01	1.799999999999999933e-01	3.699999999999999956e-01	2.310000000000000053e+00
1.739999999999999991e+00	-4.799999999999999822e-01	2.399999999999999911e-01	4.199999999999999845e-01	1.979999999999999982e+00
1.419999999999999929e+00	4.099999999999999756e-01	5.400000000000000355e-01	1.139999999999999902e+00	1.719999999999999973e+00
1.100000000000000089e+00	9.399999999999999467e-01	5.200000000000000178e-01	1.489999999999999991e+00	1.330000000000000071e+00
2.899999999999999800e-01	6.500000000000000222e-01	-2.000000000000000111e-01	8.100000000000000533e-01	3.300000000000000155e-01
-9.000000000000000222e-01	-2.899999999999999800e-01	-1.250000000000000000e+00	-4.899999999999999911e-01	-1.159999999999999920e+00
-1.530000000000000027e+00	-1.379999999999999893e+00	-1.860000000000000098e+00	-1.439999999999999947e+00	-2.140000000000000124e+00
-8.000000000000000444e-01	-2.250000000000000000e+00	-1.600000000000000089e+00	-1.520000000000000018e+00	-1.689999999999999947e+00
8.000000000000000444e-01	-2.750000000000000000e+00	-8.900000000000000133e-01	-1.120000000000000107e+00	-1.900000000000000022e-01
1.739999999999999991e+00	-2.839999999999999858e+00	-4.699999999999999734e-01	-8.900000000000000133e-01	8.699999999999999956e-01
1.020000000000000018e+00	-2.470000000000000195e+00	-5.799999999999999600e-01	-1.000000000000000000e+00	4.600000000000000200e-01
-6.700000000000000400e-01	-1.760000000000000009e+00	-8.299999999999999600e-01	-1.139999999999999902e+00	-8.399999999999999689e-01
-1.719999999999999973e+00	-1.050000000000000044e+00	-8.000000000000000444e-01	-1.159999999999999920e+00	-1.590000000000000080e+00
-1.389999999999999902e+00	-6.800000000000000488e-01	-6.099999999999999867e-01	-1.330000000000000071e+00	-1.260000000000000009e+00
-5.000000000000000000e-01	-6.300000000000000044e-01	-5.999999999999999778e-01	-1.820000000000000062e+00	-6.800000000000000488e-01
-2.500000000000000000e-01	-5.500000000000000444e-01	-6.999999999999999556e-01	-2.310000000000000053e+00	-7.800000000000000266e-01
-6.899999999999999467e-01	-2.099999999999999922e-01	-3.900000000000000133e-01	-2.109999999999999876e+00	-1.199999999999999956e+00
-8.100000000000000533e-01	3.699999999999999956e-01	6.600000000000000311e-01	-9.499999999999999556e-01	-7.900000000000000355e-01
1.499999999999999944e-01	9.599999999999999645e-01	2.069999999999999840e+00	7.500000000000000000e-01	8.000000000000000444e-01
1.629999999999999893e+00	1.429999999999999938e+00	2.950000000000000178e+00	2.169999999999999929e+00	2.479999999999999982e+00
2.350000000000000089e+00	1.709999999999999964e+00	2.709999999999999964e+00	2.700000000000000178e+00	2.839999999999999858e+00
1.620000000000000107e+00	1.709999999999999964e+00	1.560000000000000053e+00	2.279999999999999805e+00	1.600000000000000089e+00
-0.000000000000000000e+00	1.320000000000000062e+00	2.099999999999999922e-01	1.310000000000000053e+00	-1.400000000000000133e-01
-1.399999999999999911e+00	6.500000000000000222e-01	-7.800000000000000266e-01	2.700000000000000178e-01	-1.179999999999999938e+00
-1.870000000000000107e+00	8.000000000000000167e-02	-1.320000000000000062e+00	-4.699999999999999734e-01	-1.270000000000000018e+00
-1.629999999999999893e+00	4.000000000000000083e-02	-1.610000000000000098e+00	-7.700000000000000178e-01	-1.040000000000000036e+00
-1.340000000000000080e+00	5.899999999999999689e-01	-1.820000000000000062e+00	-7.099999999999999645e-01	-1.080000000000000071e+00
-1.439999999999999947e+00	1.239999999999999991e+00	-2.000000000000000000e+00	-4.699999999999999734e-01	-1.370000000000000107e+00
-1.820000000000000062e+00	1.379999999999999893e+00	-2.140000000000000124e+00	-2.200000000000000011e-01	-1.530000000000000027e+00
-2.049999999999999822e+00	9.000000000000000222e-01	-2.129999999999999893e+00	-7.000000000000000666e-02	-1.320000000000000062e+00
-1.750000000000000000e+00	2.600000000000000089e-01	-1.739999999999999991e+00	4.000000000000000083e-02	-8.199999999999999512e-01
-8.699999999999999956e-01	7.000000000000000666e-02	-8.399999999999999689e-01	2.000000000000000111e-01	-1.900000000000000022e-01
3.499999999999999778e-01	3.900000000000000133e-01	4.299999999999999933e-01	4.199999999999999845e-01	4.600000000000000200e-01
