# Supplementary material for: An implementation of integrated information theory in resting-state fMRI
Source: Commun Biol. 2023 Jul 5;6:692. doi: 10.1038/s42003-023-05063-y (PMC10322831; doi:10.1038/s42003-023-05063-y)
Supplement: Supplementary file 4 — Supplementary Data 2 [file 42003_2023_5063_MOESM4_ESM.xlsx]

## Sheet: IIT3
	Awake	Mild	Deep	Recovery
FPN	0.569158	0.499796	0.427176	0.661559
DMN	0.297478	0.344957	0.271411	0.361987
RS	0.437003	0.350423	0.528318	0.507056
DAN	0.381014	0.352463	0.379804	0.386851
VAN	0.580078	0.594569	0.566726	0.560891
CO	0.579615	0.54785	0.364369	0.441562
CP	0.624972	0.648498	0.519621	0.575126
SM-H	0.635579	0.595568	0.634783	0.654347
SM-M	0.508616	0.464517	0.537286	0.482357
AUD	0.454776	0.438174	0.421807	0.404871
VIS	0.591733	0.515864	0.528594	0.553698

## Sheet: IIT2
	Awake	Mild	Deep	Recovery
FPN	0.116368	0.118514	0.111633	0.122713
DMN	0.121059	0.119588	0.10891	0.124495
RS	0.112055	0.124709	0.119728	0.119919
DAN	0.116456	0.113358	0.110349	0.12149
VAN	0.112169	0.0958411	0.103355	0.110788
CO	0.114949	0.111563	0.110335	0.113558
CP	0.117013	0.113048	0.11497	0.108378
SM-H	0.120377	0.099986	0.120924	0.12157
SM-M	0.120281	0.112167	0.112866	0.118319
AUD	0.115887	0.107418	0.116259	0.107214
VIS	0.107917	0.105008	0.0897531	0.105422

## Sheet: FC
	Awake	Mild	Deep	Recovery
FPN	0.156891	0.145874	0.118959	0.190978
DMN	0.178866	0.11224	0.08942	0.18185
RS	0.239345	0.210974	0.203667	0.23467
DAN	0.18259	0.157994	0.123377	0.180906
VAN	0.179858	0.149548	0.131389	0.167132
CO	0.171848	0.156012	0.130147	0.167896
CP	0.227141	0.231648	0.210591	0.214372
SM-H	0.266357	0.241728	0.211267	0.248768
SM-M	0.25866	0.2337	0.22193	0.227627
AUD	0.141932	0.150323	0.130649	0.137865
VIS	0.219178	0.195367	0.166693	0.207988

## Sheet: CD
	Awake	Mild	Deep	Recovery
FPN	0.0113084	0.0092851	0.00844192	0.0118566
DMN	0.00837648	0.0072809	0.00462516	0.00885281
RS	0.0107066	0.0130434	0.0117827	0.0121388
DAN	0.00948232	0.00949487	0.0086151	0.0111643
VAN	0.0133171	0.0120572	0.0100138	0.0116825
CO	0.0122574	0.00909356	0.00866632	0.0108642
CP	0.0135134	0.0121725	0.0128304	0.0121794
SM-H	0.0120613	0.0134946	0.0110457	0.0110999
SM-M	0.0129624	0.0127938	0.0123653	0.0121623
AUD	0.0102864	0.00793382	0.00896975	0.0108501
VIS	0.0139755	0.0133238	0.0125733	0.013465

## Sheet: Time Perm - IIT3
	Awake	Mild	Deep	Recovery
0	0.0451157	0.0360962	0.0348838	0.038277
1	0.0509203	0.0347704	0.0466314	0.0462885
2	0.0532484	0.0282859	0.0491618	0.0422593
3	0.0499723	0.0397168	0.0451842	0.0454546
4	0.0483107	0.025017	0.027272	0.0528624
5	0.0529984	0.0454061	0.0418766	0.050009
6	0.0516046	0.034945	0.0389387	0.0573039
7	0.0497693	0.0427972	0.0448954	0.0497655
8	0.0432382	0.0599742	0.0461354	0.0376239
9	0.0540025	0.0572325	0.032941	0.054434
10	0.0450706	0.0319149	0.0378741	0.0568708
11	0.0539156	0.0425616	0.0302766	0.0468716
12	0.0457939	0.0494509	0.0457957	0.0409634
13	0.0438449	0.0425883	0.0490044	0.0542566
14	0.0525945	0.0491686	0.0417012	0.0544054
15	0.0536466	0.0566513	0.0380067	0.0563673
16	0.0470804	0.052771	0.0344277	0.0376824
17	0.0594047	0.039474	0.0483745	0.0418122
18	0.0662255	0.0490374	0.036809	0.0479248
19	0.0554805	0.0350456	0.0490849	0.0440482
20	0.0498541	0.0317392	0.0361121	0.0710347
21	0.0339712	0.0480186	0.0307398	0.0520599
22	0.0464633	0.0362752	0.0300368	0.0388973
23	0.0379595	0.0438455	0.0319322	0.04008
24	0.0438436	0.0602762	0.0435267	0.0485556
25	0.0736102	0.0421586	0.0283627	0.0409044
26	0.0400652	0.0564224	0.029716	0.0635682
27	0.0425616	0.0374361	0.0387939	0.0353431
28	0.0566166	0.046921	0.0238379	0.0493787
29	0.0373861	0.0475464	0.0289429	0.0526538
30	0.0448881	0.0404077	0.0334332	0.0466639
31	0.0475666	0.0710238	0.0299842	0.0407388
32	0.0534023	0.0373138	0.0403446	0.0422887
33	0.0455669	0.0530819	0.0410389	0.0431729
34	0.0353464	0.0345669	0.0489192	0.0295129
35	0.0596171	0.0325673	0.043708	0.0360692
36	0.0451975	0.0359081	0.0320706	0.0394828
37	0.0464118	0.0406571	0.0495831	0.0417911
38	0.0513415	0.0290409	0.0490266	0.0338081
39	0.0517049	0.0307507	0.0481984	0.0500785
40	0.0546844	0.0338233	0.0361258	0.0388343
41	0.043182	0.0510221	0.0392037	0.0497016
42	0.0536013	0.0405124	0.0425905	0.0449642
43	0.045122	0.0341978	0.0352688	0.0372375
44	0.0629314	0.032967	0.042095	0.0411024
45	0.0420775	0.042674	0.0449915	0.0445257
46	0.0371782	0.0423866	0.040826	0.0666272
47	0.0475875	0.0366614	0.0441107	0.0398605
48	0.045573	0.0316157	0.033049	0.0499959
49	0.0500859	0.0487155	0.0351639	0.0435188
50	0.0441653	0.0446381	0.0531489	0.0764665
51	0.0637294	0.051585	0.0421359	0.0750715
52	0.0652829	0.0707243	0.0400916	0.0614721
53	0.0872348	0.0400004	0.0472903	0.0559526
54	0.0647792	0.0521885	0.0510822	0.0542051
55	0.0618345	0.0552761	0.0429699	0.0774662
56	0.0500552	0.0450931	0.047509	0.0773991
57	0.0604472	0.0474092	0.0481818	0.0681809
58	0.0580237	0.0425116	0.0544395	0.066893
59	0.0622857	0.0482978	0.0494383	0.0571611
60	0.067347	0.0623853	0.0336569	0.0751174
61	0.0646858	0.0405644	0.0508561	0.0789175
62	0.0608563	0.0557281	0.0602931	0.072965
63	0.0569253	0.0464339	0.0402887	0.0843146
64	0.0537221	0.0400072	0.0756056	0.10112
65	0.0738622	0.0568724	0.0462627	0.0626674
66	0.0617923	0.0481633	0.045756	0.0595214
67	0.0706776	0.0793849	0.0355664	0.0662746
68	0.0582588	0.0456511	0.0479694	0.0880986
69	0.0473939	0.0481816	0.0501721	0.116554
70	0.0741383	0.0430216	0.0387342	0.084017
71	0.0917341	0.0472677	0.044559	0.0866633
72	0.0735094	0.0680111	0.0510563	0.105618
73	0.0520228	0.0469882	0.0536753	0.0697241
74	0.0872808	0.0495259	0.0525711	0.0748766
75	0.0598432	0.054314	0.0527487	0.0798787
76	0.0640489	0.059497	0.0463351	0.103983
77	0.0448069	0.0422242	0.0428657	0.0739391
78	0.0671882	0.0395427	0.0547855	0.0488381
79	0.054287	0.0543855	0.0422721	0.0636942
80	0.0691316	0.0579359	0.0449619	0.0683588
81	0.0649983	0.0310391	0.0414421	0.0447282
82	0.0778487	0.0407292	0.0702551	0.058848
83	0.0402272	0.0672601	0.0475687	0.088848
84	0.0565846	0.0404294	0.0536115	0.0612443
85	0.0634721	0.0450033	0.0382541	0.0567144
86	0.0516813	0.0373333	0.0469721	0.0704473
87	0.058711	0.0324363	0.0544766	0.0562327
88	0.0655461	0.0510225	0.058126	0.0566151
89	0.0798188	0.0535342	0.0503161	0.0730611
90	0.0748567	0.0461636	0.0368634	0.0570973
91	0.0519749	0.0428587	0.0450089	0.0767222
92	0.0661235	0.0617873	0.0508515	0.0685247
93	0.0539815	0.0514527	0.0537958	0.0703413
94	0.0508549	0.0453345	0.0501417	0.0605914
95	0.0707128	0.048658	0.0445594	0.0835703
96	0.0688993	0.0522074	0.0390251	0.0569441
97	0.0561387	0.0521887	0.0528678	0.0782244
98	0.0784552	0.033747	0.0384124	0.060958
99	0.056115	0.0598287	0.0466772	0.0644515
100	0.0639526	0.060748	0.0638661	0.0505532
101	0.0468407	0.0621709	0.0597763	0.0682126
102	0.0706768	0.0405591	0.0487002	0.0350594
103	0.0530379	0.0909284	0.0584519	0.0567647
104	0.0507453	0.0567617	0.0506988	0.055485
105	0.078771	0.0547865	0.0646022	0.0656702
106	0.0642706	0.0785506	0.0562707	0.0701051
107	0.0461386	0.0520356	0.0586357	0.0513248
108	0.0547689	0.0764392	0.07158	0.0792243
109	0.0469118	0.0507087	0.0697505	0.0662342
110	0.055613	0.0802829	0.0678363	0.0436243
111	0.0423385	0.0638347	0.0813504	0.0706529
112	0.0480954	0.0642046	0.0582639	0.100192
113	0.070692	0.0719411	0.0693244	0.0654249
114	0.0556969	0.0627706	0.047768	0.0496899
115	0.0489041	0.0568484	0.0741681	0.0665173
116	0.0646524	0.0523764	0.0555494	0.0753522
117	0.0639825	0.0620278	0.0736993	0.0616569
118	0.0719081	0.0574596	0.0568467	0.0717913
119	0.0731847	0.0592423	0.0517894	0.0699602
120	0.0618103	0.0681147	0.0617168	0.0617094
121	0.0473865	0.0766289	0.0586328	0.0478318
122	0.0552404	0.0550308	0.0677149	0.0573928
123	0.0501668	0.0539226	0.0536451	0.0492247
124	0.0552736	0.0609165	0.062646	0.0515503
125	0.0432112	0.0500454	0.0729568	0.0556324
126	0.0814202	0.0787604	0.0606195	0.0571946
127	0.0710412	0.070441	0.0694661	0.0737946
128	0.0593096	0.0639483	0.0492945	0.0407502
129	0.0563175	0.065745	0.0734587	0.0609945
130	0.0494551	0.0563966	0.0503236	0.0679537
131	0.055542	0.0553859	0.0510547	0.0651418
132	0.0546052	0.0521936	0.0489378	0.0687811
133	0.0560228	0.072774	0.0409306	0.109364
134	0.0749393	0.0620436	0.0603282	0.0560251
135	0.0415785	0.0618352	0.0503084	0.067763
136	0.0474972	0.0642696	0.0661528	0.0556743
137	0.0506894	0.0525199	0.0963391	0.0691754
138	0.0439076	0.0639174	0.0653624	0.0782702
139	0.0731737	0.0695929	0.0465007	0.0593484
140	0.0732714	0.0530374	0.0608215	0.0908027
141	0.0493081	0.0534603	0.0688388	0.0700042
142	0.0652787	0.0542038	0.0725147	0.0546999
143	0.0427544	0.0758129	0.0598853	0.0619035
144	0.0749097	0.0787876	0.0928908	0.0788047
145	0.069807	0.0731717	0.0799729	0.0628847
146	0.0566586	0.0644617	0.0544179	0.0548553
147	0.0503859	0.096743	0.0739744	0.0546935
148	0.0720834	0.0765102	0.0557942	0.0484466
149	0.0571345	0.0606861	0.0532695	0.0647522
150	0.0539514	0.053806	0.0433974	0.0447403
151	0.0545547	0.043306	0.0515971	0.0366765
152	0.0616321	0.0397104	0.047417	0.0493133
153	0.0555499	0.0416568	0.0581102	0.0565162
154	0.0456237	0.0342543	0.0483363	0.0380734
155	0.0530249	0.0293497	0.0421697	0.0370609
156	0.042196	0.0392632	0.0520935	0.04365
157	0.0500726	0.0494287	0.0301383	0.0458042
158	0.0420611	0.0381817	0.0467024	0.0470476
159	0.0482365	0.0417991	0.0422271	0.0383816
160	0.0482007	0.0651287	0.0357425	0.0464521
161	0.0491673	0.0602491	0.0332082	0.0444087
162	0.064105	0.0434431	0.0392101	0.0662465
163	0.0568704	0.0491871	0.0463294	0.0559087
164	0.0540344	0.0371175	0.0460208	0.0657848
165	0.0638759	0.056509	0.0598654	0.0448482
166	0.0549305	0.0500677	0.0364919	0.0408348
167	0.0537194	0.0367848	0.0624791	0.0451063
168	0.0591124	0.0592753	0.0379548	0.0565112
169	0.038099	0.0448295	0.0415669	0.0500855
170	0.0586498	0.0450878	0.0512147	0.0504491
171	0.0501874	0.0520268	0.0455441	0.0597833
172	0.0541217	0.0460567	0.0474323	0.0549493
173	0.0527486	0.0433076	0.0361919	0.0671994
174	0.0452563	0.0428211	0.0375812	0.0531055
175	0.0401661	0.0381728	0.0400951	0.0465378
176	0.0565393	0.040145	0.046526	0.0741756
177	0.0593271	0.0374916	0.0343789	0.0584949
178	0.0419088	0.0495028	0.0545518	0.0438188
179	0.0572962	0.0490033	0.032772	0.0475414
180	0.0547546	0.0360489	0.0336855	0.0459217
181	0.052477	0.0524479	0.0405367	0.0373056
182	0.0495163	0.0506873	0.0462623	0.0394036
183	0.0520926	0.0483354	0.0236113	0.043979
184	0.0460334	0.0481344	0.0414676	0.033284
185	0.0599697	0.0621739	0.0468096	0.0417489
186	0.058554	0.0445948	0.0285336	0.0479955
187	0.0640362	0.0381851	0.0380741	0.0398408
188	0.0620923	0.0421438	0.0467592	0.0324829
189	0.0490238	0.0460733	0.0474692	0.0462311
190	0.0586363	0.0474547	0.039338	0.0445364
191	0.0473496	0.0447389	0.0441789	0.0349127
192	0.058519	0.0368315	0.0544979	0.0516722
193	0.0540335	0.0590411	0.0344918	0.0460122
194	0.0472839	0.0557293	0.0408496	0.0400094
195	0.0529483	0.0389206	0.0431367	0.0505889
196	0.0517311	0.042928	0.049893	0.0436292
197	0.0613385	0.0428961	0.0465908	0.0473542
198	0.0514742	0.048178	0.0343976	0.0387832
199	0.046366	0.0501201	0.0442175	0.0536449
200	0.0602459	0.101979	0.0699769	0.103161
201	0.088919	0.078437	0.0915049	0.0727871
202	0.0579152	0.0889216	0.075979	0.102577
203	0.0675841	0.0882043	0.0499856	0.0534604
204	0.0719725	0.0896804	0.0747197	0.0661222
205	0.0640119	0.0876648	0.0962348	0.0952742
206	0.0843313	0.115001	0.0636432	0.0708022
207	0.0503362	0.081338	0.0915238	0.0598053
208	0.0638214	0.0860585	0.0814595	0.0642039
209	0.0655889	0.0595174	0.0906319	0.0737903
210	0.0569188	0.0756967	0.0967549	0.0828928
211	0.0855718	0.0734856	0.0566455	0.0988231
212	0.0719875	0.0693293	0.0783858	0.0696959
213	0.12461	0.0953492	0.0809599	0.0712788
214	0.110949	0.0822681	0.0829708	0.0551338
215	0.0853641	0.0695672	0.0849005	0.0808507
216	0.0834453	0.0697778	0.0587464	0.0861767
217	0.0742911	0.0902852	0.0808041	0.0637959
218	0.0752392	0.0778572	0.10048	0.0983693
219	0.0783168	0.0986625	0.0748181	0.0852017
220	0.0829007	0.0564086	0.082795	0.0349989
221	0.0870755	0.0810081	0.0783047	0.0811988
222	0.0718392	0.103995	0.0723919	0.0566712
223	0.0628584	0.111445	0.053007	0.064671
224	0.0686353	0.0538636	0.0629834	0.0825892
225	0.0839792	0.10249	0.07836	0.052824
226	0.102348	0.0643893	0.0919264	0.0737741
227	0.074874	0.0738813	0.075812	0.088886
228	0.0746239	0.066777	0.098065	0.0582302
229	0.0843963	0.0711583	0.108676	0.0900726
230	0.0577019	0.0737051	0.0900225	0.0659344
231	0.0596271	0.0991195	0.0601148	0.0769876
232	0.0996952	0.0853764	0.0829369	0.0844828
233	0.057606	0.0985458	0.0944198	0.0710272
234	0.0695676	0.0732784	0.0974314	0.0861497
235	0.0757709	0.0722819	0.0666995	0.069867
236	0.0882723	0.0725972	0.0769526	0.066686
237	0.0792995	0.0958615	0.0723392	0.0824
238	0.0516127	0.0777222	0.0684559	0.0904345
239	0.0841233	0.0764043	0.047717	0.0575607
240	0.0725346	0.0704411	0.0842599	0.0939678
241	0.0937444	0.0705152	0.0908428	0.0713978
242	0.049377	0.0610673	0.0674894	0.0665326
243	0.0765024	0.05253	0.0606748	0.0480406
244	0.0578753	0.0538973	0.101912	0.0611157
245	0.0679598	0.0953255	0.0630082	0.0637781
246	0.0622465	0.0698898	0.0666183	0.0550294
247	0.0788848	0.0819009	0.0736039	0.081456
248	0.0656606	0.0660328	0.0540223	0.0876634
249	0.0772353	0.0595147	0.0622658	0.0665783
250	0.0535237	0.062881	0.0541652	0.0569429
251	0.0308005	0.0746093	0.0325703	0.0629743
252	0.0538572	0.0719948	0.0466974	0.0536914
253	0.0497628	0.0464082	0.05604	0.0508765
254	0.0474564	0.0439908	0.0396522	0.0432711
255	0.0527197	0.0537181	0.044045	0.0700729
256	0.0531649	0.0549019	0.0351564	0.0757773
257	0.0688866	0.0555408	0.0413806	0.0574502
258	0.0507648	0.0530425	0.0421679	0.0784008
259	0.0595731	0.0550401	0.0429274	0.0552093
260	0.0609289	0.0484799	0.0532062	0.0754142
261	0.0554611	0.0695793	0.0369233	0.0736284
262	0.074786	0.0521419	0.0497893	0.0562969
263	0.0549985	0.0749721	0.0537032	0.0461237
264	0.0534985	0.0654606	0.0424764	0.0473595
265	0.0611415	0.0464532	0.0386201	0.0669403
266	0.0560153	0.0761525	0.0553136	0.077254
267	0.0524934	0.0496347	0.0561352	0.0468873
268	0.0383276	0.0748061	0.0427434	0.0477412
269	0.0470691	0.0399786	0.0663998	0.0552142
270	0.0537324	0.0516204	0.0487843	0.0658374
271	0.0434905	0.0527061	0.0368655	0.047796
272	0.0280481	0.0415501	0.0421168	0.0458028
273	0.0557973	0.057576	0.0494117	0.0710696
274	0.0586277	0.0427794	0.037934	0.064161
275	0.0521227	0.0559596	0.050106	0.0639115
276	0.0595101	0.0585459	0.0348533	0.0575907
277	0.0868716	0.0659113	0.038518	0.0451577
278	0.050372	0.0670978	0.046383	0.057971
279	0.0524952	0.0479577	0.0458837	0.0665048
280	0.0429926	0.0472884	0.0530411	0.0698434
281	0.0778445	0.0480405	0.0504712	0.0641415
282	0.0574884	0.0712705	0.0416149	0.0836324
283	0.0516607	0.0763086	0.0530517	0.061229
284	0.0530456	0.050944	0.0352403	0.0762539
285	0.0389362	0.0550104	0.0441471	0.0508147
286	0.0402126	0.0502727	0.0522696	0.0428219
287	0.0428863	0.0491065	0.0438383	0.0732772
288	0.0526989	0.0640637	0.0350075	0.0503868
289	0.046236	0.0629336	0.0549542	0.0628417
290	0.0658841	0.0663508	0.0453873	0.0420747
291	0.0448132	0.0628099	0.0423326	0.0544673
292	0.0627419	0.0497159	0.0583365	0.0671604
293	0.0592248	0.073721	0.0360519	0.0500473
294	0.0416754	0.0478016	0.0436898	0.0551876
295	0.0480975	0.0597991	0.0416059	0.0756125
296	0.0625741	0.0710948	0.0368474	0.06711
297	0.0512843	0.042626	0.0352197	0.0508853
298	0.0611373	0.0488452	0.038858	0.0942921
299	0.0563748	0.0645615	0.0317833	0.0593288
300	0.0558143	0.0691577	0.0671056	0.123749
301	0.0423107	0.0800511	0.056682	0.082307
302	0.0912974	0.0632132	0.0631235	0.0857924
303	0.0817466	0.095195	0.0676689	0.0750442
304	0.0779307	0.101094	0.056928	0.100683
305	0.0913348	0.0666761	0.0707406	0.0703353
306	0.0813624	0.0819317	0.0861502	0.107218
307	0.0947312	0.0699381	0.0842282	0.0897272
308	0.0682044	0.0806545	0.0567019	0.0871772
309	0.0899563	0.0726044	0.0898024	0.0818838
310	0.0691675	0.0700227	0.05822	0.0592638
311	0.0447072	0.0691919	0.0698677	0.106706
312	0.0569583	0.0550779	0.0567206	0.0895945
313	0.0508161	0.090929	0.0727713	0.085559
314	0.0611356	0.086145	0.0654452	0.117068
315	0.0779965	0.0771945	0.0692479	0.071635
316	0.0564101	0.0936029	0.0623314	0.0628842
317	0.0640064	0.165929	0.0416007	0.0626631
318	0.0488073	0.0920815	0.0648359	0.0833162
319	0.0861142	0.080241	0.0875507	0.0710018
320	0.068466	0.064858	0.0551867	0.0513346
321	0.0680552	0.0442221	0.0831468	0.0722719
322	0.0591175	0.0838042	0.0707749	0.0724182
323	0.0860342	0.0771461	0.0791849	0.0905804
324	0.0596416	0.126947	0.0446971	0.0733793
325	0.049658	0.106358	0.0770904	0.0694081
326	0.0464053	0.0662248	0.0723922	0.0743359
327	0.0843703	0.0819258	0.0773112	0.0727441
328	0.0698131	0.0543727	0.0758673	0.046884
329	0.0751425	0.170528	0.0765006	0.0713262
330	0.0552538	0.0516764	0.0566881	0.081267
331	0.0648589	0.0675146	0.0553278	0.071469
332	0.0675895	0.0645273	0.0769362	0.0643955
333	0.065038	0.0781097	0.0733644	0.0839844
334	0.0612064	0.100551	0.0762625	0.10035
335	0.0767256	0.0963838	0.080624	0.101777
336	0.052108	0.0547535	0.0724805	0.097218
337	0.0490199	0.104176	0.0895064	0.0605422
338	0.0547951	0.0693615	0.0516529	0.0802998
339	0.0607346	0.0897814	0.0708283	0.066263
340	0.0550701	0.0646794	0.059722	0.0906903
341	0.0622947	0.0738637	0.0663826	0.0627635
342	0.073755	0.110374	0.0442767	0.0889923
343	0.060588	0.0459422	0.0884897	0.0653473
344	0.0448077	0.0552102	0.0741511	0.0599232
345	0.0572937	0.0615108	0.0712088	0.0616123
346	0.0533262	0.106777	0.0583237	0.0572513
347	0.0610278	0.0984251	0.0866474	0.0740392
348	0.0973773	0.0835497	0.113035	0.0956235
349	0.0678029	0.0679427	0.0762238	0.0627137
350	0.0747953	0.0677226	0.0614695	0.0869357
351	0.0630962	0.083757	0.0465155	0.0887781
352	0.106093	0.0640886	0.0910056	0.0632375
353	0.0684887	0.0931433	0.0554077	0.0681341
354	0.0967305	0.066145	0.0764951	0.120268
355	0.0650861	0.0996802	0.0749508	0.0895517
356	0.0620427	0.0741102	0.0626081	0.0716027
357	0.0663296	0.0808902	0.098914	0.065683
358	0.0845196	0.0710815	0.0651231	0.102627
359	0.0794497	0.0983988	0.0698549	0.0957415
360	0.146033	0.0699407	0.0954307	0.0976117
361	0.0797688	0.121659	0.0677362	0.0437289
362	0.0648324	0.0765576	0.0810964	0.0825458
363	0.0818637	0.0704721	0.0584265	0.0661851
364	0.0633261	0.0782223	0.0611783	0.0870228
365	0.0744013	0.107216	0.0645745	0.0864008
366	0.0997894	0.0815903	0.0541548	0.0831589
367	0.0835418	0.0823638	0.0633346	0.0649923
368	0.0563731	0.0594136	0.0718801	0.0784082
369	0.0914874	0.0814397	0.0648266	0.0701669
370	0.070935	0.0635697	0.0595638	0.0728719
371	0.0721449	0.0808484	0.0582017	0.0859646
372	0.0985651	0.0738563	0.0683062	0.0629272
373	0.0563086	0.0715417	0.0613666	0.115191
374	0.0708591	0.0689268	0.0646338	0.0968359
375	0.0942201	0.101122	0.0656979	0.0764113
376	0.0570713	0.0926157	0.0541136	0.0842974
377	0.0693816	0.0862608	0.0498392	0.0739236
378	0.0558714	0.0978096	0.0805457	0.0622127
379	0.064198	0.115033	0.0595997	0.0741794
380	0.0668541	0.0947201	0.0616717	0.0858512
381	0.0783875	0.0864334	0.0577245	0.0868705
382	0.061959	0.0628178	0.0894677	0.0831999
383	0.0663696	0.106437	0.0709178	0.0826271
384	0.0662998	0.0590675	0.0554533	0.107828
385	0.0747942	0.0758134	0.0683342	0.0656056
386	0.116977	0.0905012	0.0539976	0.0832859
387	0.0689047	0.0729504	0.0789996	0.0896392
388	0.111421	0.0952841	0.0728247	0.0731103
389	0.0678473	0.0654893	0.0656855	0.0870387
390	0.0656188	0.0675944	0.0615827	0.0931466
391	0.0920961	0.0971595	0.0549989	0.0737593
392	0.0733973	0.0759693	0.080355	0.0964375
393	0.106965	0.0767321	0.082264	0.0919031
394	0.0764802	0.0685378	0.0836294	0.079958
395	0.0804515	0.0526776	0.0719118	0.109183
396	0.0534122	0.0947771	0.0664804	0.0654099
397	0.0649425	0.0857868	0.0659448	0.0752087
398	0.0877945	0.0874628	0.0591099	0.0769675
399	0.0776089	0.0551982	0.0614978	0.0957738
400	0.0684896	0.0679976	0.0571807	0.0880709
401	0.0508006	0.0596096	0.0666568	0.0650171
402	0.0841269	0.0643333	0.0670524	0.0566011
403	0.0410713	0.0592146	0.0500183	0.0776806
404	0.07561	0.0659745	0.0633784	0.063158
405	0.103918	0.0697995	0.0565343	0.0754267
406	0.0859598	0.0740593	0.0453724	0.0938904
407	0.092743	0.0621911	0.0596957	0.0667731
408	0.0532401	0.0610246	0.0485578	0.0789611
409	0.0740425	0.0491963	0.0776412	0.0638141
410	0.0878748	0.0419145	0.0805088	0.074437
411	0.0546685	0.094111	0.0561077	0.11559
412	0.0698376	0.0537506	0.0663732	0.0766742
413	0.065558	0.0478032	0.0523758	0.0767994
414	0.063645	0.0606449	0.0703968	0.0752215
415	0.0882169	0.0547382	0.0882953	0.0846689
416	0.0484198	0.0786884	0.0453804	0.0716091
417	0.0728287	0.0768129	0.0925314	0.0657598
418	0.0858255	0.0502673	0.0562175	0.0851922
419	0.0835996	0.0629993	0.074572	0.090427
420	0.0537353	0.0780091	0.044462	0.05898
421	0.0823012	0.0741029	0.0644215	0.0648424
422	0.0736955	0.073245	0.062078	0.0486394
423	0.090208	0.0744292	0.0756766	0.0546159
424	0.0726553	0.057578	0.0635575	0.0614257
425	0.0804441	0.0563893	0.0502119	0.103231
426	0.0873146	0.0611448	0.0628746	0.0642798
427	0.0842687	0.0752866	0.0688036	0.0563399
428	0.0542035	0.0563522	0.0544567	0.0660899
429	0.0792552	0.0708488	0.0510442	0.0669396
430	0.0913336	0.0717946	0.0635821	0.074
431	0.0569206	0.0589545	0.0755688	0.0634828
432	0.0608332	0.0663433	0.0771457	0.0492813
433	0.058499	0.0603451	0.0587163	0.0425688
434	0.0594578	0.0661647	0.0723727	0.0664762
435	0.0658166	0.0621701	0.047678	0.069279
436	0.0809592	0.0773415	0.0572569	0.0871659
437	0.0985334	0.0568402	0.0563458	0.0979541
438	0.080255	0.0616272	0.0695611	0.0622662
439	0.0559025	0.0691202	0.0763455	0.0515553
440	0.0879866	0.0555933	0.0586577	0.0419506
441	0.0757637	0.0752709	0.0506025	0.0847289
442	0.0826117	0.0703525	0.0752692	0.0531409
443	0.0673104	0.0685078	0.046495	0.100704
444	0.0617835	0.0788491	0.0671881	0.0723488
445	0.0728745	0.066914	0.0548285	0.0759289
446	0.057358	0.0642846	0.0458159	0.0633475
447	0.0739809	0.0622715	0.0778569	0.0597836
448	0.0743737	0.0603921	0.0525473	0.0816018
449	0.0520921	0.0511395	0.077062	0.096351
450	0.049522	0.057294	0.053137	0.0437507
451	0.0533654	0.0840401	0.0664939	0.0610966
452	0.0527251	0.0557388	0.0565947	0.0663867
453	0.0754072	0.0419683	0.0418748	0.0703713
454	0.0475223	0.0583547	0.0437723	0.0421793
455	0.0443328	0.0475992	0.0591257	0.0736298
456	0.04899	0.0517842	0.0411002	0.0475814
457	0.0626917	0.0499446	0.0503463	0.0577219
458	0.0612601	0.0525759	0.0378113	0.0396831
459	0.0493449	0.0453931	0.0626824	0.109216
460	0.0709347	0.0359199	0.044101	0.0535478
461	0.048082	0.0520563	0.0577575	0.0555308
462	0.046297	0.0513741	0.0353498	0.065009
463	0.0627164	0.0465408	0.0600955	0.0632853
464	0.0559881	0.0567806	0.0375137	0.0411974
465	0.0584289	0.0715765	0.0471029	0.0569403
466	0.0780687	0.0483991	0.0596332	0.0468098
467	0.0627167	0.0632053	0.0524758	0.0600895
468	0.0635174	0.0629484	0.0469119	0.05451
469	0.0676366	0.0571077	0.0439448	0.0695847
470	0.0589225	0.0585884	0.0363686	0.0627206
471	0.0533356	0.0683008	0.0436035	0.0526434
472	0.053414	0.0530245	0.0537736	0.0688051
473	0.0483462	0.0845677	0.0551439	0.0563123
474	0.0589351	0.0680823	0.0659966	0.0484303
475	0.0476278	0.0674038	0.0515385	0.0558926
476	0.0605546	0.0705036	0.0493836	0.0702047
477	0.0711037	0.0505542	0.0411658	0.0609686
478	0.0571548	0.0488673	0.049794	0.0537314
479	0.0343574	0.0523629	0.063106	0.0578471
480	0.0694267	0.0627817	0.0578818	0.0618476
481	0.0509133	0.0665882	0.0565027	0.0553873
482	0.0533645	0.0544326	0.0711649	0.0508153
483	0.0659748	0.0528729	0.0463494	0.0514342
484	0.0668441	0.0455872	0.0621415	0.0656817
485	0.0664852	0.0460507	0.0592769	0.0587563
486	0.0606914	0.0551452	0.055701	0.0691838
487	0.0654403	0.0509615	0.0479975	0.0746478
488	0.0587279	0.057734	0.0400874	0.0542433
489	0.0616197	0.0490091	0.0707071	0.0463511
490	0.0524663	0.0731517	0.0638802	0.0481141
491	0.0581349	0.0502158	0.0513771	0.0716753
492	0.062296	0.0460391	0.0438156	0.0431144
493	0.047675	0.0488713	0.0578592	0.0601432
494	0.0608512	0.0528769	0.0538075	0.0618865
495	0.0522046	0.0598219	0.0397569	0.0820688
496	0.0650984	0.0405017	0.0449726	0.0545383
497	0.0544084	0.0805135	0.0800015	0.0392241
498	0.0551231	0.0575229	0.0514471	0.0495183
499	0.0389028	0.0475426	0.0422004	0.0584499
500	0.0883748	0.0706897	0.0781512	0.0688906
501	0.0758025	0.072321	0.0638923	0.0702862
502	0.100876	0.0607177	0.0757063	0.0653428
503	0.0912167	0.0648861	0.0891833	0.10084
504	0.10324	0.0593778	0.0746061	0.0587849
505	0.0756728	0.0786902	0.0763959	0.0823785
506	0.0897545	0.0772562	0.0741422	0.0769675
507	0.0764212	0.0836056	0.0611532	0.105953
508	0.0946553	0.0610789	0.0682177	0.0991437
509	0.0597592	0.0608757	0.0701177	0.103594
510	0.0781635	0.0481888	0.0583262	0.112134
511	0.111711	0.0775708	0.0674615	0.0454335
512	0.0792428	0.0611746	0.0919327	0.0531905
513	0.120206	0.0681745	0.0752468	0.0992227
514	0.12318	0.091695	0.0802715	0.0814869
515	0.0817201	0.0886795	0.0467101	0.0821271
516	0.075612	0.072317	0.0714089	0.132315
517	0.0679648	0.0763942	0.0876406	0.0753364
518	0.101131	0.0873049	0.0600586	0.0770754
519	0.101194	0.103729	0.049928	0.0709176
520	0.090015	0.0595334	0.0776913	0.075749
521	0.0785372	0.0761684	0.0554837	0.0674969
522	0.0696589	0.0580629	0.0894903	0.0750854
523	0.0921067	0.0572233	0.0675485	0.0620384
524	0.0747876	0.0892971	0.08172	0.0633508
525	0.056409	0.0681607	0.0916599	0.100739
526	0.0844726	0.0910642	0.0432495	0.0563891
527	0.0857627	0.0965	0.0569473	0.0810738
528	0.0699751	0.0757142	0.0857907	0.0931671
529	0.0835602	0.0746265	0.0715168	0.0853782
530	0.107019	0.102686	0.0906648	0.0795052
531	0.0867344	0.085726	0.0692771	0.0761122
532	0.0893399	0.0990167	0.0790416	0.0641726
533	0.0764071	0.0825547	0.0655974	0.099362
534	0.066147	0.0772409	0.0698646	0.0933457
535	0.109896	0.0908124	0.0934243	0.0725715
536	0.0818877	0.0865289	0.0461898	0.0614908
537	0.0908987	0.102573	0.0720505	0.0904215
538	0.0940265	0.0867713	0.115757	0.0954216
539	0.0757247	0.0644689	0.0635293	0.0643497
540	0.0955481	0.129446	0.0756819	0.0867701
541	0.0659985	0.100569	0.0626081	0.0684018
542	0.0762998	0.107879	0.0874956	0.0811824
543	0.0936285	0.0731649	0.0645147	0.0712172
544	0.11712	0.106952	0.0709075	0.115064
545	0.0947492	0.0829205	0.0456535	0.0753832
546	0.0655358	0.115166	0.0918127	0.0694074
547	0.0896102	0.063409	0.087511	0.0678281
548	0.0761518	0.0900327	0.0637666	0.0750004
549	0.098132	0.0710388	0.081374	0.0624496

## Sheet: Node Perm - IIT3
	Awake	Mild	Deep	Recovery
0	0.283063	0.291565	0.221332	0.245307
1	0.274801	0.180514	0.182945	0.2445
2	0.326542	0.206453	0.263243	0.233582
3	0.28169	0.235062	0.208812	0.261577
4	0.218793	0.201877	0.289262	0.336372
5	0.255507	0.338075	0.190663	0.24106
6	0.24235	0.191767	0.253859	0.183942
7	0.247975	0.217793	0.266442	0.312837
8	0.258314	0.259297	0.265589	0.197725
9	0.169349	0.237596	0.300173	0.215126
10	0.345874	0.275655	0.202629	0.269979
11	0.242483	0.19949	0.238472	0.30763
12	0.311365	0.240319	0.20958	0.291409
13	0.324398	0.255818	0.202155	0.305828
14	0.186341	0.23143	0.224778	0.320767
15	0.296999	0.202223	0.174981	0.246007
16	0.272071	0.213599	0.259898	0.22654
17	0.290901	0.257115	0.194799	0.206329
18	0.296784	0.205996	0.198074	0.298746
19	0.283594	0.202107	0.25063	0.319595
20	0.227536	0.30354	0.208109	0.193895
21	0.27084	0.196135	0.23235	0.263137
22	0.223884	0.23369	0.222967	0.222663
23	0.251766	0.172612	0.174717	0.328711
24	0.290691	0.26075	0.227203	0.239312
25	0.223373	0.197487	0.239726	0.237528
26	0.260572	0.293734	0.247977	0.307691
27	0.272515	0.283312	0.310685	0.255361
28	0.31517	0.198962	0.202259	0.249392
29	0.258151	0.231275	0.241538	0.228707
30	0.211118	0.248021	0.204177	0.274914
31	0.165763	0.354349	0.262336	0.252917
32	0.352132	0.209494	0.216711	0.319642
33	0.220534	0.206575	0.226516	0.246009
34	0.254946	0.347248	0.23166	0.434823
35	0.277241	0.28013	0.215295	0.258213
36	0.227408	0.224429	0.258246	0.246543
37	0.346431	0.227346	0.284885	0.254405
38	0.257324	0.214151	0.22552	0.194423
39	0.2603	0.288992	0.2427	0.239522
40	0.279409	0.263914	0.230209	0.219389
41	0.211276	0.215703	0.228428	0.305395
42	0.255563	0.223413	0.254302	0.258355
43	0.267553	0.236015	0.206811	0.252632
44	0.167451	0.319966	0.238386	0.249254
45	0.222807	0.225653	0.265179	0.258322
46	0.22626	0.262036	0.314111	0.225519
47	0.232168	0.226336	0.302312	0.221227
48	0.21668	0.206177	0.336004	0.237416
49	0.268762	0.364075	0.244707	0.286623
50	0.252616	0.251235	0.198504	0.224823
51	0.253429	0.191641	0.301553	0.288624
52	0.316841	0.222909	0.2196	0.2286
53	0.25436	0.186147	0.354016	0.27248
54	0.328854	0.166355	0.23432	0.26993
55	0.224283	0.18985	0.24883	0.235432
56	0.218355	0.236905	0.226927	0.202458
57	0.250291	0.236866	0.25227	0.329888
58	0.276105	0.149256	0.21825	0.233022
59	0.230426	0.25001	0.236259	0.270479
60	0.261152	0.262494	0.202868	0.249892
61	0.269438	0.197335	0.292052	0.233673
62	0.307352	0.291496	0.301421	0.331715
63	0.293218	0.233848	0.145219	0.255993
64	0.195137	0.286023	0.258533	0.193211
65	0.231875	0.18576	0.221392	0.334289
66	0.277173	0.182436	0.222728	0.249307
67	0.264452	0.185657	0.244703	0.222641
68	0.294229	0.213837	0.28333	0.247516
69	0.274831	0.215979	0.312069	0.204019
70	0.207546	0.22495	0.350371	0.221966
71	0.25432	0.239419	0.220518	0.323054
72	0.209604	0.258843	0.343994	0.259412
73	0.246319	0.259671	0.270493	0.226358
74	0.242822	0.304206	0.248849	0.231703
75	0.267262	0.29337	0.257129	0.264927
76	0.329567	0.237505	0.246639	0.26921
77	0.216545	0.224285	0.298922	0.31253
78	0.300467	0.21947	0.230387	0.236997
79	0.247847	0.253752	0.345006	0.265063
80	0.234444	0.25811	0.328355	0.23609
81	0.320561	0.227911	0.261065	0.172287
82	0.315478	0.288829	0.302415	0.202263
83	0.265308	0.309589	0.211414	0.227605
84	0.231308	0.220518	0.203277	0.207454
85	0.290455	0.22468	0.292527	0.246498
86	0.247375	0.239342	0.245315	0.274858
87	0.195074	0.223862	0.212469	0.267641
88	0.253376	0.255674	0.193793	0.263597
89	0.253454	0.210173	0.19737	0.282232
90	0.279927	0.261276	0.215831	0.288758
91	0.304109	0.328946	0.258467	0.19563
92	0.244781	0.318246	0.273467	0.289289
93	0.233598	0.220832	0.246827	0.256245
94	0.363211	0.230375	0.220065	0.214481
95	0.256109	0.251381	0.284987	0.370905
96	0.206917	0.200448	0.209425	0.255466
97	0.219669	0.244413	0.172006	0.207269
98	0.308428	0.307558	0.231049	0.243434
99	0.385603	0.27652	0.291662	0.228365

## Sheet: Time Perm - IIT2
	Awake	Mild	Deep	Recovery
0	0.120505	0.112253	0.131983	0.127625
1	0.120294	0.117908	0.121299	0.11834
2	0.114291	0.12164	0.121488	0.122944
3	0.118336	0.115083	0.125575	0.125958
4	0.123098	0.121101	0.117621	0.11069
5	0.11999	0.12342	0.122992	0.115889
6	0.116761	0.127192	0.121775	0.121548
7	0.110334	0.116388	0.1148	0.112599
8	0.119692	0.118658	0.116449	0.118526
9	0.113107	0.118709	0.113808	0.124266
10	0.11363	0.120927	0.119776	0.116714
11	0.124689	0.116571	0.107065	0.120371
12	0.123301	0.117208	0.118739	0.12785
13	0.11639	0.116512	0.119233	0.118436
14	0.118265	0.116136	0.118227	0.123855
15	0.12583	0.120901	0.112989	0.121485
16	0.113391	0.12054	0.111196	0.11566
17	0.12084	0.120689	0.118205	0.124503
18	0.11628	0.122757	0.118059	0.121416
19	0.112637	0.125555	0.110129	0.117446
20	0.123974	0.112118	0.127236	0.114492
21	0.112143	0.120025	0.120616	0.125248
22	0.126351	0.125734	0.113636	0.108918
23	0.12138	0.119296	0.119444	0.127288
24	0.116614	0.119215	0.118292	0.118089
25	0.131678	0.114633	0.116429	0.120068
26	0.123061	0.117275	0.114561	0.122851
27	0.113409	0.115498	0.119116	0.117187
28	0.118741	0.118132	0.124382	0.122739
29	0.126243	0.118661	0.120074	0.122586
30	0.117692	0.119372	0.118782	0.120525
31	0.124202	0.125941	0.119771	0.113028
32	0.112781	0.124403	0.11652	0.110983
33	0.121818	0.118392	0.116299	0.121544
34	0.117023	0.127059	0.12252	0.117042
35	0.114605	0.133094	0.115209	0.118516
36	0.11189	0.121253	0.115193	0.116448
37	0.114032	0.120599	0.125182	0.120266
38	0.130704	0.113674	0.121918	0.120411
39	0.11849	0.114012	0.116437	0.116205
40	0.116295	0.126595	0.124436	0.115787
41	0.120543	0.123567	0.115301	0.118841
42	0.108422	0.12679	0.116119	0.115187
43	0.126065	0.116725	0.116418	0.115639
44	0.110983	0.123554	0.108491	0.128082
45	0.118161	0.128086	0.116483	0.125925
46	0.121645	0.127779	0.122762	0.119572
47	0.121447	0.117954	0.118671	0.10776
48	0.123142	0.117862	0.122675	0.115206
49	0.120002	0.112976	0.118791	0.12146
50	0.110009	0.117843	0.109086	0.109291
51	0.114723	0.121802	0.106473	0.105775
52	0.110195	0.116174	0.113556	0.112433
53	0.114033	0.108361	0.116768	0.110731
54	0.11111	0.113642	0.113958	0.104882
55	0.100555	0.121864	0.124008	0.107842
56	0.109434	0.111215	0.120511	0.104639
57	0.111865	0.115912	0.115184	0.108521
58	0.108085	0.114528	0.110121	0.107254
59	0.111235	0.112045	0.115907	0.112894
60	0.111349	0.120007	0.120856	0.110037
61	0.113639	0.108984	0.110729	0.106826
62	0.10285	0.115685	0.113706	0.103763
63	0.102281	0.110196	0.115348	0.114812
64	0.11872	0.12335	0.115661	0.102652
65	0.113067	0.121142	0.11484	0.108513
66	0.113495	0.112892	0.111749	0.111413
67	0.110403	0.117814	0.117081	0.103852
68	0.103065	0.107997	0.111817	0.109532
69	0.109079	0.117047	0.113409	0.104967
70	0.108339	0.101525	0.115056	0.114141
71	0.11699	0.111661	0.103497	0.110881
72	0.107781	0.120284	0.108804	0.103289
73	0.114092	0.111183	0.104458	0.0971389
74	0.109502	0.117929	0.120696	0.0997493
75	0.1037	0.113734	0.117387	0.109021
76	0.105351	0.118344	0.119634	0.106825
77	0.106043	0.10935	0.120043	0.106846
78	0.102481	0.113844	0.121652	0.108282
79	0.104434	0.119909	0.122551	0.11423
80	0.10595	0.1191	0.11457	0.107855
81	0.11289	0.105997	0.113994	0.108183
82	0.105534	0.110139	0.122003	0.1089
83	0.104004	0.112642	0.116521	0.105562
84	0.11225	0.112934	0.11915	0.106105
85	0.107666	0.111115	0.112042	0.097664
86	0.113704	0.108814	0.117266	0.110171
87	0.117325	0.114455	0.120982	0.104489
88	0.107703	0.108671	0.118293	0.107093
89	0.117493	0.116075	0.117399	0.105566
90	0.107099	0.118384	0.107562	0.107584
91	0.109729	0.118237	0.117519	0.108738
92	0.107223	0.123857	0.117421	0.113003
93	0.110295	0.11741	0.116576	0.100487
94	0.111921	0.109388	0.11645	0.109337
95	0.110505	0.114899	0.106518	0.109841
96	0.113299	0.117802	0.114108	0.102564
97	0.110292	0.1206	0.109608	0.111211
98	0.1038	0.116288	0.119957	0.105494
99	0.108379	0.118169	0.107308	0.10854
100	0.115679	0.116321	0.114569	0.111582
101	0.109305	0.116906	0.118383	0.109535
102	0.111622	0.116173	0.105371	0.107826
103	0.119985	0.118182	0.10663	0.110375
104	0.110032	0.114427	0.112996	0.105685
105	0.105526	0.115165	0.117596	0.106281
106	0.11125	0.114529	0.119516	0.115059
107	0.114421	0.106978	0.109656	0.116647
108	0.105054	0.113087	0.116973	0.112086
109	0.11652	0.112639	0.112037	0.11297
110	0.122061	0.111911	0.112721	0.110573
111	0.11662	0.113237	0.108639	0.118481
112	0.108987	0.105749	0.101459	0.1103
113	0.109205	0.108797	0.104679	0.107738
114	0.12007	0.108648	0.120758	0.112781
115	0.110537	0.106957	0.112814	0.10598
116	0.118409	0.108977	0.109207	0.110744
117	0.109022	0.10521	0.108773	0.117866
118	0.114631	0.10286	0.115375	0.109389
119	0.115062	0.110989	0.105327	0.107936
120	0.107499	0.111388	0.113226	0.108864
121	0.112795	0.116734	0.113511	0.115416
122	0.113779	0.113314	0.113689	0.109362
123	0.108059	0.112647	0.110921	0.110294
124	0.112923	0.107969	0.106194	0.110121
125	0.108944	0.11444	0.107269	0.115137
126	0.114365	0.116601	0.110304	0.1085
127	0.109759	0.105737	0.108869	0.115824
128	0.108826	0.115209	0.11127	0.108153
129	0.11528	0.119125	0.110048	0.102998
130	0.115239	0.108149	0.12299	0.11186
131	0.113559	0.11766	0.104865	0.112706
132	0.111064	0.108837	0.107892	0.110546
133	0.111415	0.104501	0.107018	0.108812
134	0.114223	0.110541	0.111108	0.106113
135	0.110917	0.110452	0.11408	0.10612
136	0.118277	0.113784	0.108724	0.102076
137	0.110367	0.111842	0.108793	0.116925
138	0.111838	0.119773	0.104101	0.106174
139	0.11454	0.114732	0.114369	0.113531
140	0.103462	0.109116	0.11279	0.104265
141	0.102384	0.10978	0.114681	0.104892
142	0.122131	0.117259	0.108215	0.104157
143	0.117511	0.113658	0.108449	0.107467
144	0.11282	0.103869	0.114174	0.110471
145	0.114393	0.111934	0.106005	0.104056
146	0.112858	0.107135	0.116997	0.108104
147	0.108112	0.109116	0.10704	0.105054
148	0.115175	0.11307	0.111277	0.111221
149	0.110441	0.106083	0.114404	0.112072
150	0.116623	0.122662	0.1106	0.112264
151	0.122563	0.126096	0.126237	0.11523
152	0.117015	0.119832	0.128045	0.122319
153	0.109457	0.11938	0.123884	0.119455
154	0.120368	0.123826	0.121289	0.117546
155	0.119282	0.116346	0.111693	0.115159
156	0.115241	0.116634	0.119342	0.115073
157	0.111297	0.115269	0.121822	0.117125
158	0.124886	0.129214	0.115366	0.119847
159	0.116512	0.122758	0.12362	0.123291
160	0.121277	0.128974	0.11955	0.123311
161	0.123029	0.120635	0.121808	0.120163
162	0.115297	0.110309	0.124715	0.120279
163	0.123323	0.119118	0.118163	0.122844
164	0.12084	0.110447	0.118469	0.119281
165	0.115338	0.115356	0.113794	0.116777
166	0.123896	0.117886	0.118938	0.119798
167	0.109634	0.115091	0.113893	0.122962
168	0.113384	0.117369	0.119372	0.115628
169	0.111794	0.118157	0.121455	0.11332
170	0.120218	0.11751	0.109315	0.119069
171	0.114779	0.120878	0.112823	0.119059
172	0.114349	0.118676	0.116719	0.129714
173	0.122345	0.121378	0.124977	0.118764
174	0.119628	0.124515	0.11445	0.119675
175	0.118511	0.116668	0.122084	0.115196
176	0.111026	0.11475	0.111791	0.117423
177	0.113124	0.112821	0.123065	0.119975
178	0.117192	0.129324	0.117334	0.116918
179	0.113356	0.111047	0.116803	0.111912
180	0.109025	0.116958	0.109828	0.116511
181	0.119366	0.116146	0.114068	0.125632
182	0.117074	0.115963	0.112966	0.120319
183	0.112135	0.119842	0.117406	0.122278
184	0.117191	0.118707	0.110504	0.113419
185	0.123897	0.112084	0.124332	0.129571
186	0.119061	0.118304	0.117924	0.123476
187	0.115649	0.117775	0.118707	0.120988
188	0.114452	0.111541	0.118095	0.122638
189	0.110447	0.120031	0.11611	0.115219
190	0.111976	0.119184	0.110541	0.12199
191	0.109316	0.1228	0.11868	0.119571
192	0.119875	0.127181	0.123036	0.110186
193	0.131628	0.117259	0.122893	0.109866
194	0.116986	0.116367	0.11559	0.117384
195	0.116732	0.115857	0.11269	0.118352
196	0.121796	0.111181	0.116612	0.123229
197	0.108823	0.128419	0.121908	0.114938
198	0.120348	0.117065	0.119977	0.115358
199	0.116333	0.121742	0.118271	0.118003
200	0.106849	0.10255	0.106914	0.102392
201	0.100909	0.101591	0.105335	0.10513
202	0.101675	0.103226	0.107246	0.100721
203	0.103949	0.104614	0.107904	0.112099
204	0.0972759	0.107129	0.108977	0.106816
205	0.104611	0.102359	0.104288	0.112815
206	0.115706	0.10695	0.113517	0.105635
207	0.105933	0.097355	0.102872	0.101173
208	0.108618	0.0973318	0.105749	0.0970891
209	0.100289	0.103808	0.103946	0.107417
210	0.107963	0.0964091	0.117874	0.101638
211	0.111664	0.105146	0.102458	0.103674
212	0.102006	0.107235	0.106272	0.101838
213	0.104762	0.102669	0.112193	0.108783
214	0.110275	0.101826	0.104626	0.103574
215	0.111928	0.108863	0.105645	0.101209
216	0.109617	0.100921	0.108294	0.10864
217	0.102155	0.106432	0.105785	0.100055
218	0.106798	0.102785	0.11007	0.103312
219	0.10858	0.106402	0.105708	0.101698
220	0.115654	0.0986697	0.102459	0.0978202
221	0.109063	0.104609	0.104675	0.0957187
222	0.103099	0.0960712	0.103169	0.108089
223	0.109319	0.0969106	0.10392	0.0981167
224	0.104225	0.106421	0.111031	0.0982456
225	0.111687	0.103189	0.108785	0.104056
226	0.100008	0.106382	0.110699	0.0985157
227	0.0990566	0.107201	0.105854	0.110287
228	0.101265	0.100248	0.112598	0.109521
229	0.108591	0.0977917	0.108793	0.100344
230	0.110891	0.0997207	0.105784	0.109059
231	0.102382	0.101397	0.100192	0.102227
232	0.095469	0.103589	0.109029	0.104359
233	0.105487	0.0992045	0.110976	0.100162
234	0.110991	0.103639	0.110814	0.104216
235	0.104227	0.103165	0.114521	0.0975178
236	0.107454	0.103905	0.105366	0.099035
237	0.105069	0.103091	0.100897	0.105589
238	0.104378	0.107058	0.0994578	0.0985252
239	0.106072	0.110194	0.102758	0.104343
240	0.0997187	0.109061	0.106734	0.111489
241	0.103367	0.106166	0.109103	0.10553
242	0.108054	0.108474	0.105174	0.100178
243	0.0992975	0.101011	0.10892	0.103487
244	0.105844	0.105988	0.109571	0.108437
245	0.109009	0.101938	0.108461	0.105802
246	0.105608	0.101536	0.0994127	0.1075
247	0.107981	0.110281	0.103636	0.0944898
248	0.106386	0.101047	0.105602	0.104179
249	0.105269	0.106565	0.110827	0.102772
250	0.118784	0.111844	0.112891	0.107533
251	0.116243	0.11298	0.119305	0.118385
252	0.122802	0.113979	0.113089	0.106606
253	0.113584	0.112011	0.117286	0.112869
254	0.111587	0.104282	0.115159	0.107213
255	0.119642	0.11074	0.11523	0.111591
256	0.113785	0.11815	0.114394	0.105097
257	0.103446	0.112911	0.111489	0.105823
258	0.115829	0.105367	0.118339	0.100213
259	0.111562	0.101925	0.118363	0.104853
260	0.117807	0.111318	0.119183	0.110448
261	0.115674	0.117469	0.114491	0.106318
262	0.116898	0.109864	0.113463	0.10367
263	0.119115	0.112344	0.11723	0.117161
264	0.107911	0.109393	0.115698	0.118414
265	0.112898	0.11168	0.122833	0.106311
266	0.111892	0.107421	0.109784	0.109648
267	0.116322	0.107563	0.120587	0.114166
268	0.118977	0.114502	0.121563	0.108677
269	0.117719	0.118534	0.114461	0.118022
270	0.107209	0.113425	0.118885	0.109622
271	0.104437	0.102401	0.111302	0.110285
272	0.110369	0.116735	0.111216	0.110636
273	0.11724	0.113345	0.118471	0.108598
274	0.116079	0.118112	0.117183	0.103126
275	0.111759	0.11402	0.121612	0.11055
276	0.115892	0.116769	0.121468	0.105038
277	0.107074	0.113352	0.115365	0.107566
278	0.104069	0.115635	0.116309	0.117727
279	0.112274	0.106742	0.113323	0.114792
280	0.113047	0.113821	0.127233	0.107017
281	0.113824	0.117141	0.113863	0.116112
282	0.108777	0.108351	0.115294	0.111234
283	0.113944	0.114948	0.114912	0.116529
284	0.110409	0.105823	0.11958	0.105394
285	0.110043	0.111646	0.116696	0.104233
286	0.106746	0.113107	0.115676	0.109364
287	0.110084	0.115641	0.113566	0.101382
288	0.120899	0.107096	0.116299	0.117762
289	0.112232	0.110387	0.117975	0.105089
290	0.107182	0.110423	0.110014	0.110226
291	0.109528	0.112567	0.110931	0.105749
292	0.117392	0.109493	0.12079	0.103057
293	0.10936	0.107267	0.115323	0.109969
294	0.109238	0.116242	0.113203	0.110911
295	0.118371	0.114198	0.116226	0.1086
296	0.110253	0.108847	0.116326	0.110556
297	0.103114	0.10926	0.112301	0.109749
298	0.112425	0.111975	0.113108	0.117219
299	0.110154	0.1059	0.111045	0.107578
300	0.108188	0.103242	0.101647	0.106767
301	0.106798	0.102461	0.10192	0.102946
302	0.110162	0.0979023	0.103411	0.108684
303	0.107353	0.0938457	0.101806	0.109996
304	0.104511	0.0986304	0.111214	0.0970224
305	0.106205	0.10302	0.104914	0.099681
306	0.102783	0.0981365	0.105806	0.103496
307	0.103063	0.0962543	0.101782	0.101814
308	0.0987559	0.102006	0.109223	0.109534
309	0.105072	0.101912	0.103204	0.104008
310	0.0953391	0.102476	0.0972635	0.110086
311	0.108342	0.101702	0.11234	0.109732
312	0.10608	0.103058	0.104079	0.103251
313	0.107786	0.100347	0.107763	0.103802
314	0.106395	0.0990743	0.101876	0.103895
315	0.112902	0.0967814	0.0963072	0.100016
316	0.10467	0.0992159	0.101299	0.106379
317	0.117078	0.0999528	0.10952	0.101057
318	0.106364	0.103723	0.102611	0.106565
319	0.106471	0.098268	0.105485	0.10645
320	0.109439	0.104249	0.107156	0.101889
321	0.104907	0.0979379	0.103947	0.0989747
322	0.104613	0.106731	0.100063	0.109573
323	0.107724	0.104141	0.105854	0.0966573
324	0.104166	0.0987397	0.0953683	0.103546
325	0.105571	0.107258	0.103551	0.111614
326	0.101132	0.098125	0.105234	0.102067
327	0.106196	0.10601	0.100719	0.105026
328	0.108766	0.101436	0.103824	0.104465
329	0.110264	0.102776	0.104476	0.101178
330	0.101397	0.101668	0.105708	0.103705
331	0.105551	0.102208	0.106497	0.101205
332	0.106092	0.101659	0.0988357	0.111731
333	0.104284	0.103597	0.100955	0.105982
334	0.0980934	0.101324	0.107525	0.102804
335	0.110989	0.103383	0.102632	0.0974041
336	0.102385	0.094816	0.106847	0.101711
337	0.103189	0.103998	0.108545	0.0988313
338	0.111072	0.104544	0.105145	0.104716
339	0.10105	0.100681	0.10905	0.106038
340	0.10706	0.106274	0.0999911	0.107596
341	0.106943	0.101236	0.10425	0.0988486
342	0.107864	0.0978307	0.102712	0.103267
343	0.110475	0.101373	0.103908	0.104994
344	0.101387	0.100315	0.106302	0.106253
345	0.102431	0.103853	0.104867	0.0994333
346	0.106824	0.103513	0.102378	0.105717
347	0.107794	0.105763	0.106604	0.102196
348	0.109786	0.102736	0.105408	0.108683
349	0.101314	0.106741	0.105983	0.103494
350	0.103507	0.10786	0.104031	0.0865623
351	0.102041	0.099584	0.108067	0.0983613
352	0.102835	0.104459	0.112773	0.102173
353	0.0974375	0.0992046	0.102012	0.0969114
354	0.106016	0.10613	0.110955	0.110575
355	0.0986436	0.101704	0.113857	0.0959234
356	0.101223	0.10774	0.107213	0.0991659
357	0.100609	0.105409	0.107451	0.0939069
358	0.10303	0.0943376	0.104852	0.104406
359	0.0980324	0.0969703	0.104511	0.0934495
360	0.104927	0.105126	0.11021	0.0912199
361	0.0992415	0.10123	0.113224	0.106007
362	0.0961135	0.100085	0.104911	0.105371
363	0.0978066	0.114506	0.115453	0.099793
364	0.102033	0.0988156	0.103998	0.106782
365	0.104498	0.101376	0.105705	0.104457
366	0.105632	0.100415	0.105206	0.0995246
367	0.0969471	0.102826	0.108417	0.0944607
368	0.105109	0.100071	0.106512	0.100556
369	0.0955508	0.102556	0.103345	0.10217
370	0.102733	0.110418	0.104307	0.100516
371	0.101233	0.101961	0.111776	0.103131
372	0.100779	0.106876	0.109335	0.102754
373	0.110509	0.098903	0.110172	0.0960007
374	0.098512	0.102506	0.105272	0.101897
375	0.0931584	0.104661	0.105212	0.0977413
376	0.103967	0.100092	0.109271	0.102594
377	0.105899	0.110645	0.103345	0.0969594
378	0.0988565	0.100649	0.105796	0.100249
379	0.0972299	0.104206	0.106581	0.10405
380	0.10456	0.105094	0.110471	0.0982214
381	0.0939158	0.0978993	0.10514	0.101782
382	0.100439	0.0999885	0.115147	0.0999889
383	0.0978054	0.0994289	0.105915	0.0975263
384	0.100879	0.102445	0.108838	0.100876
385	0.103755	0.10466	0.104133	0.0986489
386	0.104461	0.0952681	0.104168	0.103298
387	0.0996921	0.102276	0.102878	0.0923462
388	0.0968983	0.0999866	0.108132	0.0968783
389	0.100784	0.100236	0.112083	0.103497
390	0.101546	0.100324	0.106173	0.105741
391	0.10509	0.0978765	0.101215	0.0979497
392	0.106595	0.104002	0.113309	0.106008
393	0.0982342	0.102383	0.106292	0.0952329
394	0.106714	0.105323	0.0982421	0.0932129
395	0.0987804	0.10705	0.106893	0.100646
396	0.10282	0.104151	0.114771	0.103415
397	0.103037	0.0958596	0.107006	0.0957925
398	0.096347	0.101186	0.110659	0.0987334
399	0.102955	0.11146	0.105286	0.0942676
400	0.103716	0.106256	0.108284	0.106018
401	0.101485	0.105162	0.113346	0.109765
402	0.105076	0.107035	0.106663	0.114072
403	0.102751	0.103773	0.109781	0.108253
404	0.104302	0.110087	0.107466	0.105913
405	0.102671	0.111493	0.114073	0.103609
406	0.106629	0.104146	0.111047	0.101228
407	0.102895	0.106546	0.113233	0.108439
408	0.10555	0.102662	0.107836	0.107741
409	0.100302	0.11593	0.108304	0.0949565
410	0.102809	0.117969	0.111713	0.0992685
411	0.105926	0.109071	0.105877	0.105028
412	0.108049	0.10862	0.113607	0.102611
413	0.104756	0.101033	0.111992	0.0985606
414	0.103845	0.106171	0.116577	0.103999
415	0.108141	0.103293	0.10149	0.0981693
416	0.102749	0.110044	0.118312	0.102294
417	0.105382	0.107683	0.110222	0.10777
418	0.106582	0.105564	0.0951244	0.103557
419	0.102563	0.11217	0.112136	0.103354
420	0.099433	0.110529	0.10521	0.101093
421	0.101947	0.101978	0.0985442	0.103833
422	0.105775	0.101044	0.106868	0.096947
423	0.104971	0.104689	0.100919	0.105748
424	0.0951005	0.108443	0.109515	0.0992021
425	0.115721	0.106864	0.111336	0.105615
426	0.102005	0.106249	0.109143	0.111361
427	0.107063	0.108182	0.109887	0.104651
428	0.102152	0.103736	0.101377	0.109771
429	0.105508	0.10788	0.103933	0.107238
430	0.106279	0.109161	0.111663	0.109591
431	0.103791	0.111067	0.105619	0.102475
432	0.096703	0.108071	0.109335	0.102061
433	0.104777	0.112648	0.104004	0.105562
434	0.105363	0.106412	0.117347	0.10041
435	0.0984603	0.0983745	0.0999211	0.10506
436	0.105016	0.115203	0.099641	0.102386
437	0.107715	0.108013	0.107645	0.102268
438	0.104944	0.112049	0.104692	0.104022
439	0.10324	0.111901	0.109247	0.106543
440	0.102535	0.109474	0.110248	0.100876
441	0.106068	0.0985111	0.11632	0.104301
442	0.102284	0.108087	0.104716	0.104863
443	0.0998063	0.10674	0.112265	0.11082
444	0.0979841	0.112465	0.111136	0.100726
445	0.104551	0.10729	0.112345	0.108968
446	0.103262	0.110582	0.108031	0.105458
447	0.104518	0.105069	0.111464	0.104371
448	0.105727	0.101718	0.109469	0.104586
449	0.107684	0.107618	0.111816	0.0975566
450	0.106535	0.13052	0.123761	0.110248
451	0.11152	0.106344	0.115559	0.103901
452	0.114142	0.109449	0.115775	0.121058
453	0.111155	0.113332	0.119717	0.113811
454	0.118293	0.113066	0.123426	0.111418
455	0.109595	0.110513	0.108156	0.115544
456	0.113854	0.114789	0.112333	0.114968
457	0.113688	0.115135	0.109311	0.111552
458	0.115972	0.109513	0.116682	0.108511
459	0.117513	0.113355	0.112176	0.117175
460	0.109381	0.109098	0.119833	0.113279
461	0.114392	0.1101	0.11192	0.116776
462	0.112722	0.118294	0.108863	0.108058
463	0.106276	0.111462	0.11465	0.116982
464	0.104445	0.104099	0.109445	0.119844
465	0.105375	0.110262	0.119041	0.113862
466	0.116241	0.109372	0.124011	0.11723
467	0.109197	0.113946	0.119492	0.105797
468	0.112107	0.106831	0.123303	0.112292
469	0.11329	0.112259	0.122046	0.113266
470	0.119396	0.117797	0.114125	0.10889
471	0.110579	0.109833	0.106015	0.123543
472	0.110335	0.117297	0.110901	0.114368
473	0.109599	0.120483	0.111503	0.109255
474	0.109388	0.111892	0.117371	0.114435
475	0.114429	0.114695	0.116438	0.105557
476	0.116383	0.115265	0.109893	0.111278
477	0.108099	0.116205	0.109647	0.109031
478	0.11246	0.109019	0.122238	0.109044
479	0.108823	0.127463	0.117127	0.113329
480	0.108829	0.11041	0.116482	0.115652
481	0.117569	0.107668	0.10927	0.110279
482	0.112485	0.119262	0.120454	0.125476
483	0.112484	0.112231	0.11035	0.11578
484	0.10938	0.112516	0.120701	0.123412
485	0.112613	0.111543	0.119367	0.123687
486	0.113393	0.113837	0.107319	0.111342
487	0.111711	0.114964	0.11509	0.113949
488	0.107836	0.108904	0.11371	0.118076
489	0.112349	0.111171	0.121389	0.108192
490	0.109406	0.115752	0.113526	0.112917
491	0.107434	0.107155	0.119807	0.108414
492	0.114284	0.1153	0.117889	0.121133
493	0.111737	0.113148	0.112167	0.115155
494	0.113707	0.117114	0.107382	0.111678
495	0.113679	0.119054	0.10682	0.105868
496	0.119926	0.12161	0.116156	0.105534
497	0.121089	0.115564	0.11425	0.11898
498	0.113792	0.111691	0.118617	0.115354
499	0.10327	0.103076	0.111706	0.11315
500	0.0959088	0.0955843	0.0959209	0.0946817
501	0.0973011	0.0970853	0.102681	0.0974493
502	0.0982085	0.101755	0.10022	0.0948551
503	0.095244	0.0984863	0.101011	0.101537
504	0.0940322	0.102529	0.0988451	0.102208
505	0.104632	0.0969881	0.100161	0.102004
506	0.0974847	0.103446	0.10309	0.0895967
507	0.0947567	0.0984165	0.102117	0.0914532
508	0.0944627	0.0918298	0.0975315	0.0906227
509	0.0909146	0.0936589	0.105968	0.0923691
510	0.0925149	0.091374	0.101928	0.0941186
511	0.0917688	0.0937985	0.0995943	0.0919749
512	0.0995405	0.0954257	0.10425	0.0885662
513	0.0937555	0.0934966	0.0995491	0.10232
514	0.093549	0.095286	0.0853418	0.0925901
515	0.0989978	0.0988244	0.0932336	0.0947477
516	0.0964871	0.103864	0.107586	0.096
517	0.096228	0.0949269	0.090128	0.0951195
518	0.102801	0.10063	0.0987447	0.0973723
519	0.0917141	0.0904124	0.102734	0.0979699
520	0.103964	0.101275	0.106508	0.095148
521	0.0920334	0.0961838	0.103486	0.0971155
522	0.100226	0.102456	0.0963053	0.094608
523	0.100226	0.095859	0.101213	0.0940426
524	0.0933048	0.0927647	0.0965658	0.0998023
525	0.100734	0.0987114	0.106226	0.0927213
526	0.0981127	0.0926303	0.103735	0.104147
527	0.0977821	0.0961422	0.108454	0.101229
528	0.0954798	0.099113	0.100339	0.0906516
529	0.0976469	0.0936083	0.10347	0.0936781
530	0.0968382	0.0936455	0.103439	0.0977466
531	0.0939814	0.0970858	0.0942542	0.0935445
532	0.097538	0.100531	0.0998258	0.0967854
533	0.102055	0.095447	0.0996834	0.0945226
534	0.107234	0.095041	0.105316	0.094924
535	0.0980342	0.0958708	0.0993063	0.0842213
536	0.0983513	0.0986565	0.104149	0.09222
537	0.107009	0.0983942	0.103871	0.104578
538	0.0961512	0.0991106	0.0991647	0.0943288
539	0.101062	0.0992252	0.0980481	0.0943493
540	0.0921475	0.10047	0.0997106	0.0905716
541	0.0938129	0.102248	0.102255	0.0919344
542	0.0959904	0.10287	0.11083	0.0973612
543	0.0950139	0.100262	0.104949	0.0986856
544	0.0943952	0.0975922	0.105829	0.0988503
545	0.0924507	0.0938361	0.103154	0.0968421
546	0.0964378	0.0954469	0.101533	0.0939701
547	0.0971702	0.0953771	0.103968	0.0970579
548	0.0956707	0.0985558	0.102832	0.100309
549	0.0962678	0.0951448	0.101297	0.0951185

## Sheet: Node Perm - IIT2
	Awake	Mild	Deep	Recovery
0	0.10545	0.10203	0.11062	0.11325
1	0.11537	0.10917	0.10768	0.1128
2	0.10255	0.10396	0.11613	0.10568
3	0.11255	0.10715	0.098661	0.10651
4	0.10397	0.10506	0.11129	0.107
5	0.10285	0.10706	0.10793	0.10605
6	0.10543	0.10766	0.1014	0.11146
7	0.10571	0.10035	0.11506	0.11129
8	0.1052	0.097738	0.11503	0.10768
9	0.10492	0.10121	0.10666	0.11096
10	0.11225	0.10137	0.10706	0.10218
11	0.11358	0.10102	0.11164	0.1123
12	0.1039	0.10888	0.10473	0.11997
13	0.11495	0.10691	0.10718	0.11013
14	0.10435	0.11062	0.10497	0.10499
15	0.11149	0.10621	0.10261	0.11018
16	0.10851	0.1042	0.10578	0.10895
17	0.11434	0.097087	0.11527	0.1015
18	0.10155	0.11486	0.11338	0.10565
19	0.1078	0.11025	0.10408	0.11003
20	0.11235	0.11174	0.11182	0.11565
21	0.10831	0.10626	0.11225	0.1087
22	0.1102	0.1071	0.10417	0.11525
23	0.10565	0.10196	0.11116	0.10671
24	0.10251	0.098067	0.10866	0.093011
25	0.10842	0.10499	0.10657	0.11129
26	0.10157	0.10885	0.10702	0.10906
27	0.10281	0.099799	0.10064	0.10435
28	0.1016	0.099393	0.1166	0.10636
29	0.11398	0.10867	0.096482	0.10855
30	0.1049	0.1151	0.11256	0.1102
31	0.11283	0.10765	0.11104	0.10558
32	0.10623	0.10549	0.10774	0.10838
33	0.10681	0.10912	0.11212	0.10663
34	0.1062	0.11224	0.10052	0.10173
35	0.10656	0.10741	0.10734	0.10606
36	0.10449	0.10309	0.10622	0.11119
37	0.10295	0.098507	0.11075	0.10516
38	0.10594	0.10647	0.10647	0.10598
39	0.1082	0.11023	0.11562	0.11526
40	0.10617	0.11412	0.11205	0.11222
41	0.11175	0.10831	0.10544	0.098115
42	0.10457	0.10557	0.10653	0.10539
43	0.10891	0.10828	0.11503	0.10601
44	0.10822	0.10634	0.09913	0.11281
45	0.11183	0.10574	0.11022	0.11529
46	0.10807	0.11676	0.10887	0.1233
47	0.10002	0.1147	0.11266	0.10841
48	0.10162	0.10815	0.10546	0.099438
49	0.10992	0.11304	0.11432	0.10748
50	0.10153	0.10735	0.1116	0.11217
51	0.10825	0.11212	0.10961	0.11249
52	0.10322	0.10878	0.10879	0.10379
53	0.11088	0.10054	0.11599	0.10813
54	0.10543	0.10926	0.11141	0.11609
55	0.10389	0.11189	0.10405	0.11612
56	0.10722	0.10878	0.10456	0.1095
57	0.098821	0.10585	0.11651	0.11163
58	0.10705	0.10507	0.11056	0.10634
59	0.10771	0.10931	0.10794	0.10724
60	0.10359	0.11656	0.10718	0.11068
61	0.10615	0.11178	0.10607	0.10999
62	0.10513	0.097522	0.1072	0.10144
63	0.10917	0.1136	0.10624	0.11055
64	0.11114	0.10395	0.10809	0.10469
65	0.10606	0.10301	0.10066	0.11067
66	0.11574	0.10541	0.10511	0.11035
67	0.10323	0.1064	0.10974	0.10737
68	0.11235	0.10966	0.10589	0.11215
69	0.11132	0.10338	0.1066	0.11048
70	0.10075	0.10173	0.10591	0.10535
71	0.09889	0.11921	0.1003	0.1088
72	0.10813	0.10715	0.10382	0.10783
73	0.10751	0.114	0.1127	0.10758
74	0.11144	0.1155	0.10584	0.11347
75	0.11054	0.10816	0.10692	0.10972
76	0.10557	0.097712	0.10709	0.10977
77	0.10228	0.10445	0.11133	0.1138
78	0.10231	0.10253	0.10304	0.11168
79	0.1069	0.10962	0.11136	0.10257
80	0.10294	0.1084	0.10377	0.10727
81	0.1051	0.10616	0.10789	0.10622
82	0.10819	0.10266	0.10136	0.11213
83	0.10686	0.1115	0.10605	0.1107
84	0.11029	0.10712	0.10344	0.10993
85	0.10988	0.10805	0.10334	0.1214
86	0.11456	0.11025	0.11245	0.11546
87	0.098826	0.099565	0.11188	0.10378
88	0.1004	0.11127	0.10868	0.10978
89	0.10816	0.10474	0.10816	0.11625
90	0.11137	0.10412	0.10326	0.11122
91	0.10928	0.10407	0.1206	0.10847
92	0.10329	0.10213	0.11283	0.12075
93	0.10752	0.1022	0.10596	0.10715
94	0.10977	0.10678	0.1119	0.10759
95	0.10802	0.11455	0.10261	0.10743
96	0.10559	0.10229	0.10292	0.11151
97	0.10133	0.10974	0.10485	0.10897
98	0.10947	0.11264	0.11176	0.11644
99	0.10383	0.1126	0.097167	0.11268

## Sheet: Time Perm - CD
	Awake	Mild	Deep	Recovery
0	0.000253979	0.000313966	0.000223503	0.000242902
1	0.000221182	0.000193594	0.000272476	0.00024226
2	0.000141748	0.000281179	0.000289461	0.000193947
3	0.000142568	0.000369447	0.000102686	0.000185778
4	0.000316559	0.000226592	0.000158493	0.000400596
5	0.000255927	0.000418137	0.000381157	0.000272326
6	0.000361777	0.000288613	0.000214318	0.00022683
7	0.000106435	0.0001665	0.000292353	0.000276315
8	0.000173962	0.000302408	0.000177928	0.000148629
9	0.000147076	0.000124772	0.000270482	0.000153158
10	0.000208822	0.000205174	0.000187263	0.000310191
11	0.00031578	0.000319096	0.000248845	0.000160631
12	0.000344684	0.000457983	0.00025349	0.000382301
13	0.000330841	0.000331814	6.63274e-05	0.000258177
14	0.000343752	0.000343976	0.000189458	0.000156977
15	0.00020091	0.000407364	0.000162144	0.000392815
16	0.00022246	0.00025787	0.000309295	0.000191143
17	0.000144067	0.000294066	0.000117957	0.000128353
18	0.000278136	0.000287628	0.000169338	0.000222523
19	0.00043296	0.000163247	0.000280912	0.000343638
20	0.000216583	0.000221948	0.000299664	9.63226e-05
21	0.000418619	0.000211128	0.000213628	0.000271168
22	0.000142726	0.000265525	0.000290837	0.000238435
23	0.000224927	0.00022939	0.000151362	0.000189712
24	0.000246854	0.000194338	0.000226922	0.000500627
25	0.000185531	0.000213841	0.00026266	0.000240831
26	0.000193312	0.000227074	0.000240436	0.000200881
27	0.000167703	0.000314476	0.000266623	0.000272808
28	0.000254808	0.000119392	0.000351824	0.000204544
29	0.000232575	0.000102984	0.000369595	0.000166144
30	0.000324527	0.000223246	0.000253016	0.000495094
31	0.000262363	0.000204065	0.000228377	9.02614e-05
32	0.000257335	0.000231685	0.000397492	0.000280222
33	0.000297552	0.000141713	0.000264095	0.00017609
34	0.000187798	0.000189704	0.000136548	0.000287435
35	6.48264e-05	0.000465665	0.000447216	0.000211032
36	0.000492818	0.000269838	0.00023373	0.000163979
37	0.000210947	0.000160417	0.000250164	0.000233663
38	0.000376454	0.000324947	0.000255754	0.000183131
39	0.000253909	0.000390008	0.000209728	9.25243e-05
40	9.12847e-05	0.000972802	0.000194538	0.000203384
41	0.000335096	0.000127588	0.000396537	9.68972e-05
42	0.000240237	0.000236302	0.000116159	0.000123405
43	0.0001811	0.000172425	0.000274801	0.000254314
44	0.00012994	0.000343446	0.000239796	0.000235093
45	0.000322723	0.00051807	0.000238237	9.65917e-05
46	0.000224014	0.000213776	0.00032879	0.000413246
47	0.000275307	0.000141062	0.000177088	0.000281701
48	0.000250552	0.000176374	0.000115122	0.000400275
49	0.000408828	0.000221323	0.000303144	0.000232108
50	0.00018829	0.000362707	0.000348225	0.000208418
51	0.000211871	0.000316737	0.000272172	0.000150923
52	0.000313832	0.00033702	0.000363378	0.000112482
53	0.000240069	0.000200945	0.000220632	0.000179936
54	0.000122401	0.000167667	0.000264103	0.00021066
55	0.000303185	0.000346951	0.00018203	0.000248062
56	0.000357563	0.000244785	0.000263754	0.000216651
57	0.000175946	0.000313688	0.000365774	0.000235791
58	0.000254422	0.000169081	0.000135712	0.000229467
59	0.00018365	0.000189585	0.000166647	0.000183384
60	0.000177186	0.000123496	0.000427771	0.000313107
61	0.000162501	0.000495877	0.000195118	9.81277e-05
62	0.000211324	0.000148921	0.000200437	0.000179657
63	0.000176567	0.000181323	0.000187619	0.000195385
64	0.000286981	0.000186143	0.000182753	0.000303909
65	0.000285564	0.000293073	0.000199943	0.000186348
66	0.000282988	0.000270334	0.000157298	0.000394393
67	0.000363215	0.00048238	0.000224654	0.000248375
68	0.00013273	0.000129857	0.000242909	9.26578e-05
69	0.000227334	0.000349421	0.000131056	0.000350325
70	0.000299366	0.000152497	0.000127355	0.000218257
71	0.00029683	0.00043622	0.000218494	0.000246338
72	0.000203221	0.000108246	0.000431495	0.000176675
73	0.000225159	0.000168967	0.000226021	0.000262169
74	0.000226325	0.000289896	0.000282583	0.000109541
75	0.000274118	0.000279215	0.000173808	0.000192535
76	0.000230927	9.76822e-05	0.000177659	0.000195848
77	0.000176219	0.00025432	0.000381876	0.000189631
78	0.000172907	0.000316101	0.000298684	0.000104304
79	0.000250663	0.000216844	0.000197683	0.000127041
80	0.000191299	0.000258129	0.000291277	0.000161554
81	0.000181317	0.00025291	0.000309706	0.000163569
82	0.000247164	0.000160968	0.000182955	0.000361299
83	0.000191163	0.000237273	0.000130195	0.000403152
84	0.000100026	0.000340871	0.000258787	0.000220878
85	0.00015347	0.000314503	0.000529226	0.000105883
86	0.000247651	0.000145703	0.000186705	0.00028532
87	0.000203775	0.000244142	0.000146989	0.000244456
88	0.000211295	0.00010659	0.000170458	0.000265067
89	0.000163224	0.000264359	0.000185579	0.000515851
90	0.000266907	0.000253081	0.000379067	0.000165603
91	0.000341056	0.000274945	0.000265044	0.000114472
92	0.00021735	0.00025303	0.000207466	0.000274866
93	0.000259083	0.00026269	0.000267124	0.000263338
94	0.000183879	0.000225664	0.000262817	0.000109249
95	9.16684e-05	0.000410327	0.000122728	0.000129374
96	0.000424018	0.000416629	0.000255476	0.000268929
97	0.000199275	0.000247584	0.000159623	0.000210042
98	0.000168208	0.000332437	0.000151965	0.000319562
99	0.000101868	0.00018686	0.00019485	0.000367003
100	8.28395e-05	0.000164706	0.000281431	0.000253846
101	0.000302201	0.000107412	0.000120011	0.000119969
102	0.000187816	0.00020594	0.000360803	6.73129e-05
103	0.000279837	0.000103117	0.000317062	0.000186065
104	0.00014721	0.000270915	0.00053079	0.000116859
105	0.000536816	0.000112408	0.000178514	0.000473074
106	0.000177772	0.000336514	0.000200816	0.000185725
107	0.0001331	0.000314419	0.000260746	0.000183321
108	0.000201099	0.000365814	8.4724e-05	0.000215378
109	0.000203819	0.000198932	0.000131494	0.000185967
110	0.000133421	0.000365145	0.000238169	0.000427946
111	0.000472328	0.000149987	0.000125743	0.000185817
112	0.000336767	0.000135503	0.000355305	0.000102299
113	0.000132203	0.000134814	0.000301233	0.000252225
114	0.000370868	0.000196521	0.000173538	0.000159841
115	0.00035888	0.000536488	0.00017169	0.000203517
116	0.000348252	0.000175837	0.000171591	0.000559111
117	0.000583963	8.0409e-05	0.000201746	0.000206956
118	0.000280689	0.000205002	0.000393722	0.000227624
119	0.000274627	0.000262659	0.00028353	0.000766607
120	0.000296194	8.27114e-05	0.000298033	0.00026558
121	0.000327845	0.00016202	0.000170144	0.000279526
122	0.000137186	0.000116207	0.000151095	0.00047289
123	0.000191451	0.0002829	0.000256716	0.000367462
124	0.000297138	0.000230848	0.000249045	8.32533e-05
125	0.000259124	0.000109555	0.000354494	0.0001732
126	0.000214747	0.000260291	0.000162063	0.000136782
127	0.000245123	0.000285366	0.000233901	0.000167393
128	0.000233538	0.000458853	0.000287536	0.000164185
129	0.000250758	0.000168437	0.000203251	0.000173855
130	0.000279255	0.000184724	0.000372751	0.000192778
131	0.000436069	0.000318409	0.000123347	0.000203048
132	0.00048377	0.000229374	0.000332615	0.000221486
133	0.000132283	0.000215173	0.000275896	0.000143934
134	0.00021781	0.000247039	0.000129904	0.000163742
135	0.000183812	0.000425904	0.000202505	0.00014624
136	0.000287753	0.000354665	0.000318698	0.000162455
137	0.00020008	0.000271162	0.000210979	0.000144887
138	0.000217927	0.000333601	0.000169804	0.000209225
139	0.000173938	0.000293612	0.000288312	0.000437717
140	0.000140323	0.000253162	0.000183736	0.000116587
141	0.000222934	0.00020516	0.000130615	0.000543528
142	0.000171308	0.000450742	0.000322105	0.000149375
143	0.000269742	0.000120115	0.000248508	0.000199801
144	0.000601925	0.000283022	0.000272362	0.000174552
145	0.000331706	0.000230042	0.000300646	0.000405989
146	0.000114075	0.000254609	0.000319594	0.000589717
147	0.000273876	0.00027428	0.000457351	0.000246869
148	0.000124551	0.000130133	8.72532e-05	0.000223866
149	0.000388118	0.000233087	0.000372294	0.000261521
150	0.000202563	7.51738e-05	0.000162698	0.00017812
151	0.000438731	0.000157354	0.000386866	0.000121954
152	0.00012744	0.000209361	0.000245321	0.000107947
153	0.000178247	0.000194849	0.000326651	0.00011974
154	0.000299358	0.000353016	0.000376602	0.000175158
155	0.000189541	0.000196708	0.000158276	0.000238511
156	0.000255634	0.000253771	0.000215279	0.000270577
157	9.55555e-05	0.000152703	0.000194706	0.000348578
158	0.000447959	0.000171243	0.000298993	0.000201673
159	0.000379344	0.000177888	0.000160567	0.000279337
160	0.000256599	0.000226088	0.000209019	0.000406007
161	0.000161933	0.000263604	0.000204508	0.000135342
162	0.000199365	0.000170363	0.000220078	0.000245552
163	8.94706e-05	0.000473024	0.000276265	0.000211611
164	0.000258571	0.000273378	0.000241107	0.000341516
165	8.64569e-05	0.000331408	0.000235622	0.000516393
166	8.94809e-05	0.000214164	0.000203313	0.000141233
167	0.000199499	0.000191476	0.000260059	0.000247793
168	0.000190079	0.000795209	0.000144121	0.000248586
169	0.000521762	0.000160384	0.000320949	0.000399802
170	0.000168372	0.000179565	0.000255087	0.000422974
171	0.000181814	0.00014105	0.000277726	0.000233693
172	0.000250563	0.000228192	0.000195618	0.000331206
173	0.000114152	0.000258638	0.000180006	0.000179321
174	0.000160707	0.000247305	0.000117843	0.00020174
175	0.000290912	0.000140291	0.000219488	0.000137705
176	0.00025755	0.00026407	0.000303441	0.000245237
177	0.000175736	0.000307759	0.000198661	0.000140537
178	0.000238155	0.000141569	0.000343599	0.000285248
179	0.000319568	0.000384124	0.000319464	0.000188446
180	9.89297e-05	0.000143626	0.000237552	0.00018449
181	0.000167938	0.000253398	0.000232384	0.000164296
182	0.000125561	0.000172134	0.000192827	0.000174334
183	0.000205171	0.000202128	0.000107107	0.000180739
184	0.00054202	0.000168219	0.000269429	0.000316489
185	0.000688413	0.000135941	0.000228657	0.000253425
186	0.000298113	0.000321345	0.000215657	0.000299708
187	0.000243807	0.000276121	0.000369351	0.000140924
188	0.0001418	0.000111442	0.000224067	0.000190232
189	0.000308807	0.000186542	0.000164273	0.000285553
190	0.000541429	0.00020645	0.00022121	0.000199238
191	0.000223756	0.000297993	0.000145083	0.000244421
192	0.000266002	0.000295631	0.000203566	0.000134511
193	0.000342482	0.000190961	0.000161729	0.00027689
194	0.000246738	0.000291994	0.000197404	0.000295922
195	0.000214474	0.000189808	0.000187879	0.000286956
196	0.00037937	0.000215004	0.000175787	0.0003696
197	0.000325177	0.00013484	0.000193084	8.27547e-05
198	0.000329543	0.000165294	0.000235642	0.000155307
199	0.000292853	0.000186292	0.000192835	0.000352435
200	0.000254666	0.000156378	0.000289556	0.000179295
201	0.000264288	0.000215477	0.000264279	0.000388531
202	0.000299742	0.000208258	0.000133162	0.000240345
203	0.000309243	0.000249457	0.000335211	0.000182666
204	0.00015073	0.000308246	0.000216934	0.000174143
205	0.000359932	0.000378426	0.00048438	0.000326217
206	0.000194803	0.00016623	0.000282937	0.000204808
207	0.000291388	0.000340612	0.000196283	0.00023325
208	8.18096e-05	0.0002249	0.000218457	0.000288642
209	0.000155399	0.000332818	0.000182512	0.000244143
210	0.000186175	0.000273005	0.000272762	0.000257681
211	0.000172544	0.000205573	0.000137814	0.000202911
212	0.000238542	0.000179511	0.000124151	0.000427474
213	0.000216017	0.000192472	0.000218297	0.000181745
214	0.000150211	7.65409e-05	0.00035728	0.000142529
215	0.000234339	0.000158167	0.000343845	0.000385586
216	0.000175193	0.000130745	0.000178181	0.000195095
217	0.000280533	0.000368893	0.000169292	0.000248274
218	0.000301427	0.000222899	0.00031795	0.00021139
219	0.000212769	0.000238199	0.000204421	0.000187052
220	0.000852565	0.000143987	0.00012521	0.000131817
221	0.000244175	0.00025651	0.00045964	0.000218549
222	0.000136039	0.000224017	0.000282578	0.000206984
223	0.000218412	0.000185013	0.000177388	0.000344377
224	0.000169752	0.000105792	0.000274933	0.000217356
225	0.000274155	0.000147631	0.000114726	0.000126272
226	0.000240389	0.000196654	0.000285493	0.000391977
227	0.000177016	0.000170476	0.000215653	0.000162764
228	0.00022276	0.000213965	0.000334976	0.000280037
229	0.000182083	0.000138325	8.87229e-05	0.00024495
230	0.000215925	8.81424e-05	0.000312596	0.000247897
231	0.000140128	0.000193404	0.000178817	0.000215062
232	0.000118307	0.000385309	0.000292413	0.000163281
233	0.000168247	0.000224698	0.000676527	0.000549596
234	0.000299543	0.000202983	0.000271431	0.00020606
235	0.000315476	0.00017137	0.000320963	0.000487327
236	0.000152331	0.000348148	0.000194682	0.000209744
237	0.000231404	0.000193619	8.00376e-05	0.000177842
238	0.000202478	0.000150902	0.000220491	0.000234919
239	0.000130836	0.000195942	9.59792e-05	0.000504067
240	0.000153383	0.000150414	0.000186906	0.000109054
241	0.00013292	0.000257511	0.0002338	0.000366431
242	0.000227634	0.00027095	0.000261889	0.000168991
243	0.000286901	0.000240515	0.000369289	0.000219488
244	0.000116572	0.000188573	0.0001286	0.000204359
245	0.000222866	0.000209439	0.000338077	0.000202661
246	0.000385955	0.000335649	0.000208333	0.000515072
247	0.000126312	0.000197329	0.000154969	0.000122579
248	0.000235275	0.000290674	9.64976e-05	0.000168378
249	0.000204418	0.000298933	0.000204839	0.00025313
250	0.000234853	0.000145533	0.000286332	0.000485959
251	0.000121708	0.000217603	0.000220538	0.000121771
252	0.000344885	0.000353534	0.000274994	0.000235378
253	0.000179631	0.000169233	0.000249063	0.000279247
254	0.000318776	0.000205835	0.000219925	0.000160058
255	0.000148301	0.000209177	0.000233598	0.000403193
256	0.000302239	0.000183709	0.000144961	0.000332199
257	0.000362467	0.000224419	0.000358568	0.00018581
258	0.000117478	0.000209246	0.000308907	0.00024765
259	0.000184725	0.000309682	0.000140361	0.000203285
260	0.000190667	0.000315326	0.000152703	0.00011392
261	0.000229658	0.000295705	0.000288134	0.000214313
262	0.000140376	0.000211454	9.18012e-05	0.000198252
263	0.000230506	0.000305128	0.000446805	0.000330181
264	0.00018601	0.0002697	0.000293313	0.000183438
265	0.000200106	0.000203472	0.000147604	0.000305977
266	0.000233618	0.000269649	0.000285987	0.000226986
267	0.00031708	0.000119755	0.000314792	0.000224868
268	0.000159926	0.000208552	0.000219664	0.000182617
269	0.00016226	0.000356241	0.000114322	0.000497961
270	0.000279887	0.000134126	0.000211674	0.000198829
271	0.000150508	0.000161888	0.000189819	0.000241981
272	0.000610645	0.000132939	0.000209342	0.00013882
273	0.000295315	0.000471312	0.000294401	0.000183041
274	0.000172083	0.000324768	0.00034284	0.000108519
275	0.000189014	0.000398851	0.000212149	0.000222487
276	0.000417961	0.0001442	0.000394257	0.000133212
277	0.000309984	0.000365265	0.000110245	0.000189261
278	0.000500528	0.000283437	0.000262175	0.000329189
279	0.000181943	0.000149475	0.000163857	0.000178766
280	0.000120101	0.000256044	0.000388783	0.000293759
281	0.000125116	0.000235908	0.000181021	0.000217442
282	0.000150598	0.000273279	0.000364467	0.000286762
283	0.000155839	0.00022779	0.000255814	0.000380382
284	0.000308009	0.000294751	0.000155837	0.000192139
285	0.00014899	0.000214897	0.000215334	0.000150194
286	0.000301545	0.00021908	0.000188561	0.000197115
287	0.0002645	0.000145391	0.000275916	0.000230229
288	0.00062489	0.000172892	0.000307132	0.000318176
289	0.000164261	0.000309792	0.000235776	0.000263509
290	0.000187447	0.000391327	0.000251481	0.000200922
291	0.000327971	0.000291483	0.000233989	0.000359152
292	0.000265026	0.000125582	0.00016463	0.000208952
293	0.000361643	0.000289474	0.000560521	0.00028286
294	0.000217181	0.000116852	0.000410188	0.000177157
295	0.000295226	0.000137767	0.000253744	0.000241863
296	0.000186023	0.00013748	0.000318168	0.000233107
297	0.000147363	0.000254699	0.000283192	0.000176028
298	0.000234412	0.00043499	0.000297336	0.000212064
299	0.000245216	0.000157395	0.000143265	0.000239541
300	0.000407792	0.000275766	0.000367334	0.000192541
301	0.000196547	0.000407468	0.000150297	0.00033594
302	0.000230109	0.000751692	0.000249737	0.000439515
303	0.00024822	0.000112871	0.000289941	0.000217192
304	0.000244261	0.000330197	0.000343565	0.000243024
305	0.000106508	0.000155743	0.000161463	0.00028895
306	0.000291502	0.000248632	0.000286738	0.000175572
307	0.000240628	0.000114898	0.000141549	0.000121598
308	0.000257391	0.0004772	0.000313457	0.000374804
309	0.000231339	0.000271624	0.000392726	0.000138195
310	0.000220712	0.000546255	0.000191527	0.000167291
311	0.000315579	0.000416689	0.000291192	0.000169756
312	0.000293596	0.000110565	0.00011611	0.00012446
313	0.000494655	0.000137912	0.000133771	0.000300696
314	0.000259672	0.00031622	0.000372395	0.000278296
315	0.0005103	0.000305421	0.00035504	0.000235542
316	0.000139033	0.000132593	0.000402944	0.000144305
317	0.000286618	0.000175234	0.000285192	0.000184478
318	0.000170782	0.000184833	0.000245969	0.000131266
319	9.83612e-05	0.000204938	0.00018826	0.000313531
320	0.000329359	0.000179071	0.000202892	0.000129642
321	0.000142533	0.00030336	8.73669e-05	0.000156104
322	0.000159784	0.000243613	0.000237492	0.000151205
323	0.000122285	0.000210156	0.000108868	0.000125943
324	0.000150218	0.000118684	0.000411322	0.000260921
325	0.000435527	0.000307793	0.000221987	0.000219304
326	0.000155132	0.000280302	0.000221084	0.000194629
327	0.000238031	0.000246416	0.000344518	0.000448135
328	0.000248462	0.000158237	0.000146538	0.000317171
329	8.70811e-05	0.000205469	0.000240734	0.000200603
330	0.000128955	0.00015377	0.000211289	0.000216668
331	0.000160067	0.000133672	0.000194365	0.000202573
332	0.000156787	0.000433018	0.000479914	0.00014962
333	0.000293257	0.000237691	0.000230058	0.000163311
334	0.000102187	8.2033e-05	0.000236463	0.000206409
335	0.000539804	0.00013306	0.000385555	0.000240489
336	0.000248574	0.000112639	0.000408016	0.000181691
337	6.10471e-05	0.000193758	0.000184028	0.000163595
338	0.000461887	0.000146788	0.000237089	0.000311135
339	0.000119629	0.000193812	0.000230505	0.000115744
340	0.000198571	0.0003695	0.000228446	0.000181525
341	0.000537426	0.000127727	0.000288218	0.000342459
342	0.000176229	0.000380255	0.00025813	0.000152754
343	0.000143268	0.000265274	0.000314003	0.000180333
344	0.000413737	0.000237176	0.000114169	8.10487e-05
345	0.000217347	0.000362669	0.000283756	0.000233791
346	0.000213758	0.000200354	0.00033264	0.000118144
347	0.000307082	0.000275703	0.000168148	0.000150101
348	0.00014281	0.000267482	0.000202612	0.000115841
349	0.000435579	0.00037086	0.000238415	0.000171948
350	0.000316259	0.000165969	0.000158337	0.000171151
351	0.000811561	0.000473196	0.000225707	0.000191865
352	0.000323164	0.000226473	0.000304858	0.000268739
353	0.000148665	0.000259395	0.000270039	0.000161134
354	0.000155239	0.000197374	0.000272481	0.000356346
355	0.000446585	0.00038526	0.000225589	0.000240014
356	0.000249346	0.000304885	0.000271943	0.000222015
357	0.000148095	0.000239403	0.000406937	0.000206081
358	0.000223586	0.000108509	0.000363807	0.000146926
359	0.000136216	0.000296942	0.000161022	0.000198508
360	0.000159318	0.000173242	0.000288632	0.000433587
361	8.20345e-05	0.000279494	0.000308815	0.000219564
362	0.000267527	0.000203852	0.000355326	0.000267496
363	9.59428e-05	0.000177867	0.000181318	0.000119929
364	0.000282709	0.000228932	0.000145879	0.000182668
365	0.000204093	0.000412986	0.00020377	0.000104059
366	9.4956e-05	0.000164229	0.000229937	0.000185629
367	0.000367569	6.8323e-05	0.000183313	0.000298506
368	0.000317348	0.000197267	0.000161858	0.000229826
369	0.000158331	0.000442498	0.000212657	0.000243715
370	0.000307693	8.69881e-05	0.000290988	0.00011958
371	0.000222594	0.000249327	0.000165744	0.000359269
372	0.000401802	0.00027875	0.00021733	0.000230659
373	0.000215116	0.000209507	0.000286245	0.000130764
374	0.000280425	0.000118328	0.0001678	0.00026515
375	0.00012174	0.000484378	0.000240429	0.000259374
376	0.000209651	0.000209027	0.000331402	0.00024573
377	0.00027709	0.000314261	0.000171748	0.000243237
378	0.000420409	7.79237e-05	0.000266344	0.000333492
379	0.000266968	0.00025624	0.000155279	0.000151292
380	0.000150211	0.000176005	0.000302194	0.000294581
381	0.000171953	0.000355474	6.51147e-05	0.000147376
382	0.000158231	0.000177085	0.000148332	0.000243283
383	0.000325688	0.000260177	0.00017454	0.000253203
384	0.000143946	5.3463e-05	0.000120598	0.000228773
385	8.42162e-05	0.000129097	0.000320616	0.000286992
386	0.000190521	0.000227738	0.000291084	0.000373188
387	0.000277992	0.000117916	0.000148066	0.000596961
388	0.000149055	0.000247249	0.000217364	0.000168694
389	0.000130096	0.000316991	0.000318245	0.000312661
390	0.00023596	0.000114982	0.000213485	0.000101961
391	0.000390023	0.000244364	0.000114624	0.000227531
392	0.000334082	0.000402642	0.000213989	0.000371806
393	0.000296494	0.000184245	0.00013707	0.000189206
394	8.00541e-05	0.000164957	0.000185576	0.000108705
395	0.000177513	0.000273182	0.000352721	7.89283e-05
396	0.000174302	0.000173256	0.000216369	0.000149158
397	0.00016447	0.000124576	0.000177738	0.000224355
398	0.000516131	0.000155785	0.000370114	0.00013089
399	0.000274671	0.000391994	0.000527963	0.000180161
400	0.000244379	0.000318952	0.000383951	0.000179922
401	0.000100612	0.000386378	0.000379846	0.000351839
402	7.15219e-05	0.000191329	0.000455313	0.000185777
403	0.000210286	0.000372281	0.000273334	0.000241335
404	0.000365307	0.000178269	0.000201893	0.000396245
405	0.000293503	7.92182e-05	0.00033603	0.000292032
406	0.000158555	0.000162666	0.000390255	0.000215602
407	0.00028416	0.000300959	7.52692e-05	0.000337826
408	0.000350013	0.00029107	0.000269674	0.000339248
409	0.000302395	0.000192512	0.000128787	0.000132876
410	0.000126351	0.000338586	0.000169229	0.000213353
411	0.000252883	0.000127193	0.000544284	0.000132555
412	0.000303179	0.000209582	0.000220811	9.40618e-05
413	0.000254201	0.000188319	9.28792e-05	0.000192759
414	0.000163282	0.000314753	0.000178746	0.000152117
415	0.000239827	0.00018676	0.000199402	0.000238408
416	0.000378297	0.000409792	0.000262702	0.000178911
417	0.000161049	0.000285222	0.000128118	0.000321788
418	0.000300669	0.000378396	0.000163202	0.000211569
419	0.00022886	0.000141114	0.000177029	0.000179529
420	0.00029881	0.000191215	0.000161524	0.00023757
421	9.17354e-05	0.000290273	0.000163929	0.000178829
422	0.000186251	0.000176895	0.000386487	0.000142022
423	0.000297996	0.000122187	0.000462956	0.000230459
424	0.000144385	0.000169626	0.000247126	0.000191671
425	0.000315784	0.000348914	0.00020649	0.000133393
426	0.000262846	0.000389523	0.000232968	0.000179633
427	0.000271206	0.000308857	0.000256429	0.000239577
428	0.00019358	0.000258017	0.000242063	0.000147486
429	0.000162085	0.000136875	0.000140735	0.000361129
430	0.000277667	0.000313238	0.000188245	0.000160635
431	0.000120475	0.000241151	0.000143815	0.000167356
432	0.000422228	0.000391176	0.000171735	0.000167824
433	0.000187566	0.000306657	9.5606e-05	0.000228634
434	0.000196589	0.000185202	0.000268626	0.000256079
435	0.00038526	0.000154841	0.000248313	0.000199956
436	0.000178679	0.000191612	0.000339793	0.000133807
437	0.000137966	0.000157391	0.000406172	0.00027913
438	9.34104e-05	0.000122206	0.000156796	0.0001705
439	0.000133738	0.000277652	0.000270031	0.00042142
440	0.000119628	0.000203656	9.74219e-05	0.000151229
441	0.000173286	0.000169187	0.00024488	0.000210869
442	0.000216464	0.000199071	0.000138094	0.000306946
443	0.000290012	0.00015214	0.000238423	0.000292606
444	0.000448182	0.000213005	0.000157847	0.000333542
445	0.000261539	0.000274253	0.000368529	0.000505821
446	0.000131291	0.000276799	7.67739e-05	0.000263497
447	0.000512859	0.000246446	0.000114074	0.000127875
448	0.000122419	0.000186464	0.000169193	7.75744e-05
449	0.000366477	0.000364631	0.000346003	0.00011214
450	0.000387951	0.000189267	0.000340603	0.000345091
451	0.00021615	0.000173769	0.000260269	0.000196591
452	0.000328373	0.000418582	0.000244159	0.00037312
453	0.000201133	0.000201872	0.000231925	0.00025957
454	0.000255983	0.000238012	0.00029083	0.000333393
455	0.000228318	0.000183441	0.000311448	0.000290303
456	0.00049885	0.000571957	0.000402796	0.000227961
457	0.000228845	0.000202412	0.000140989	0.000322286
458	0.000177306	0.000267501	0.000253267	0.000212705
459	0.000156376	0.00026544	0.000249161	0.000150975
460	0.000228447	0.000117797	0.000304672	0.00013212
461	0.000138992	0.000222411	0.000242577	0.000132022
462	0.000190578	0.000372577	0.00040316	0.000117536
463	0.000187026	0.000156582	0.000145243	0.000168826
464	0.00046015	0.000112971	0.000174502	0.000248497
465	0.000340196	0.000231229	0.000341829	0.000306758
466	0.00023365	0.000434637	0.000426583	0.000182853
467	0.000265805	0.000270523	0.000250282	0.000159278
468	0.000307182	0.000386549	0.000177326	0.000207859
469	0.000241741	0.00014838	0.000654672	0.00019765
470	0.000339619	0.000183511	0.000205322	0.000194195
471	0.000239825	0.000364695	0.00042323	0.000258192
472	0.000291436	0.000271135	0.000282573	0.000165616
473	0.000142076	0.000291217	0.000133747	0.000250248
474	0.000338678	0.000195195	0.000105666	0.000129804
475	0.000267015	0.000348914	0.000283295	0.000364233
476	0.000299587	0.000112643	0.000338328	0.000307026
477	0.000340827	0.000106227	0.000309587	0.000162193
478	0.00028564	0.000191132	0.000313173	0.000448432
479	0.000305866	0.000126757	0.000231952	0.00021854
480	0.000274338	0.000131995	0.000322207	0.000111451
481	0.000127157	0.000171115	0.000228648	0.000281211
482	0.00025613	0.000165606	0.000277153	0.000339417
483	0.000401912	0.000345409	0.000219691	0.000210968
484	0.000383297	0.000196878	0.000210802	0.000174498
485	0.000469548	0.000225065	0.000234257	0.000249206
486	0.000204601	0.000113566	0.000305534	0.00017646
487	0.000133338	0.00031135	0.000176408	0.000174844
488	0.000207822	0.000157163	0.000198255	0.0002231
489	0.000233444	0.000306524	0.000119411	0.000380241
490	0.000208142	0.000168525	0.0004207	0.000231073
491	0.000368849	0.000142927	0.000143891	0.000157524
492	0.000136042	0.000120659	0.000369318	0.000323667
493	0.000178791	0.000156573	0.000279989	0.00020061
494	0.000260605	0.000136986	0.000359562	0.000151715
495	0.000256415	0.000201869	0.00032432	0.000310804
496	0.000192389	0.000166951	0.000260211	0.000374424
497	0.000333071	0.000321827	0.000233065	0.000161354
498	0.000242047	0.000154316	0.000337043	0.000278648
499	0.00014206	0.000161751	0.000332434	0.00021045
500	0.00027872	0.000258051	0.000136814	0.000225167
501	0.000216922	0.000256391	0.00020246	0.000495515
502	0.000404525	0.000232546	0.000284931	0.000274289
503	0.000124066	0.000399316	0.000321548	0.000397715
504	0.000175103	0.000194183	0.000113105	0.000294421
505	8.07415e-05	0.000221693	0.000383692	0.000213575
506	0.000173973	0.000120991	0.000195318	8.95194e-05
507	0.000290662	0.000187348	0.000170239	0.000292955
508	0.000345312	0.000206319	0.000157154	0.000331068
509	9.59349e-05	0.000140482	0.000241206	0.000193221
510	0.000559069	0.000263926	0.000254252	0.000136831
511	0.000264743	8.6328e-05	0.000318892	0.000298437
512	0.000295702	0.00028168	0.000124097	0.000444823
513	0.000253736	0.000230075	0.000179506	0.000110535
514	0.000193786	0.000282879	0.000147508	0.000149415
515	0.000166785	0.000381219	8.56049e-05	0.000166846
516	0.000329695	6.63819e-05	9.29715e-05	0.000320787
517	0.000183432	0.000218853	0.000219787	0.000351374
518	0.000358907	0.000128463	0.000244495	9.85487e-05
519	0.000161276	0.00020491	0.000109226	0.000294399
520	0.000241116	0.000197427	0.000190288	0.000344726
521	0.000145244	0.000439285	9.39546e-05	0.000311725
522	0.000323233	0.000228414	0.000132175	8.25644e-05
523	0.00023458	0.000227544	0.000103071	0.000241078
524	0.000264523	0.000273674	0.000189019	0.000106216
525	0.000166509	0.000250394	0.000279942	6.21154e-05
526	0.000273949	0.000119933	0.000210416	8.99912e-05
527	0.000263024	0.000160135	0.000376087	0.000119448
528	0.000143566	0.000228953	0.000167758	9.48701e-05
529	0.000112115	0.000242621	0.000103626	0.000123828
530	0.000531889	0.000346735	0.000517131	0.000205135
531	0.000251603	0.000338779	0.000191912	0.000163027
532	0.000262173	0.000100036	0.000225235	0.000210338
533	0.000305545	0.000206361	0.000162244	0.000277047
534	0.000218026	0.000195942	0.000195886	0.000273805
535	0.000265324	0.000197471	0.000815181	0.000146345
536	0.000235031	0.00017246	0.000291968	0.000161337
537	0.000392957	0.000161015	0.000238006	0.00014121
538	0.000112494	0.000103215	0.000260101	0.000215907
539	0.000121655	0.000254514	9.3543e-05	0.000221948
540	0.000261036	0.000142286	0.000223545	0.000158053
541	0.000298301	0.000414992	0.000209699	0.000167549
542	0.000292586	0.000111806	0.000387842	0.000162103
543	0.000262331	0.000146706	0.000344329	0.00019273
544	8.0778e-05	0.000268762	0.00022145	0.000263127
545	0.000244321	0.00016172	0.000120443	0.000182576
546	0.000260641	0.0002929	0.000284109	0.00012097
547	0.0001078	0.000133841	7.51467e-05	0.000162542
548	0.000231548	0.000247162	0.000213169	0.0002362
549	0.000176547	0.000260814	7.26558e-05	0.000198934

## Sheet: Node Perm - CD
	Awake	Mild	Deep	Recovery
0	0.0058509	0.00577034	0.00387859	0.00349901
1	0.00507551	0.00436955	0.00512328	0.00314336
2	0.00648139	0.00486987	0.00634843	0.00537938
3	0.00485074	0.0034405	0.00641563	0.00476459
4	0.00414453	0.00377443	0.00649975	0.00693694
5	0.00618709	0.00630813	0.00335076	0.00579453
6	0.0037298	0.00291841	0.00443373	0.00465368
7	0.00584554	0.00455062	0.00515211	0.00683897
8	0.00478084	0.00482949	0.00442029	0.00314901
9	0.00327273	0.00420906	0.00444119	0.00491885
10	0.00735864	0.00762213	0.00356413	0.00539586
11	0.00364455	0.00373036	0.00445482	0.00557524
12	0.00519763	0.00469012	0.00283472	0.00487967
13	0.00606122	0.00432771	0.00415376	0.00699263
14	0.00464803	0.0031888	0.00634844	0.00721208
15	0.00683625	0.00328651	0.00362508	0.00463462
16	0.00573492	0.00476681	0.00589388	0.00360974
17	0.00596765	0.00546824	0.0054558	0.00442391
18	0.00643129	0.00374794	0.00373206	0.00617652
19	0.00568873	0.0023144	0.0052767	0.00687328
20	0.00458582	0.00502338	0.00419474	0.0033096
21	0.0044027	0.00457914	0.00254443	0.00433754
22	0.00425184	0.00397702	0.00297917	0.00965536
23	0.00525593	0.00352349	0.00309875	0.004717
24	0.00725275	0.00586609	0.00495437	0.00692943
25	0.00416393	0.00339414	0.00420322	0.00589598
26	0.00551162	0.00465842	0.00513592	0.00616051
27	0.0043846	0.00714225	0.00505101	0.00571931
28	0.00664278	0.00467669	0.0039283	0.00477202
29	0.00461033	0.00636047	0.00540448	0.00456135
30	0.00368821	0.00328779	0.00344883	0.00556678
31	0.00413595	0.00694429	0.00461622	0.00609381
32	0.00741449	0.00340849	0.00380219	0.00614849
33	0.00508618	0.00486603	0.00457301	0.00474125
34	0.00383601	0.00701895	0.00441743	0.00917047
35	0.00684255	0.00534565	0.00373531	0.00610002
36	0.00269811	0.00446932	0.00451857	0.00414136
37	0.00749016	0.00635664	0.00718041	0.00608444
38	0.0053006	0.00476308	0.00572832	0.00398047
39	0.00597575	0.00500068	0.00524274	0.00433664
40	0.00484317	0.00402032	0.00365022	0.00381659
41	0.00401164	0.00484155	0.00365011	0.00716631
42	0.00429177	0.0052083	0.00432231	0.00415405
43	0.0054295	0.00555634	0.00373876	0.00569508
44	0.00410148	0.00508172	0.0041145	0.00490976
45	0.00425635	0.00495212	0.00584094	0.00460453
46	0.00387415	0.00463651	0.00496414	0.00531677
47	0.00411233	0.00420157	0.00501444	0.00426548
48	0.00464638	0.00407045	0.00590438	0.00387032
49	0.00641875	0.00791451	0.00384916	0.0055401
50	0.00374384	0.00460316	0.00364164	0.00590755
51	0.00630166	0.00369626	0.00439947	0.00563617
52	0.00722544	0.00463315	0.00422191	0.00303206
53	0.00390946	0.00282636	0.008622	0.00603218
54	0.00710596	0.0020345	0.00552943	0.00302765
55	0.00406211	0.00301126	0.00506324	0.00611938
56	0.00334354	0.00354472	0.00433774	0.0034121
57	0.00537335	0.00450431	0.00605506	0.00841527
58	0.00453638	0.00255937	0.00408699	0.00312519
59	0.00786328	0.00350995	0.00501281	0.00420779
60	0.00470411	0.00455295	0.0037049	0.00357905
61	0.00406817	0.00296059	0.00514335	0.00527644
62	0.00478641	0.00575599	0.00612014	0.0064101
63	0.00547306	0.00345431	0.00345335	0.00461268
64	0.00447378	0.00396072	0.00611175	0.00508401
65	0.00407731	0.0029169	0.00557501	0.00606464
66	0.00436859	0.003642	0.00437223	0.00452499
67	0.00580197	0.00373995	0.00512608	0.00367018
68	0.00683913	0.00336309	0.00502376	0.00395897
69	0.00513125	0.00449177	0.00603789	0.00308485
70	0.00332144	0.0045185	0.00661138	0.00520362
71	0.0076478	0.00387751	0.00429013	0.00617972
72	0.00358764	0.00510795	0.00706309	0.0036365
73	0.00485633	0.00443738	0.00402401	0.00388735
74	0.0042765	0.00568615	0.00472827	0.00526174
75	0.00343152	0.0059452	0.00565409	0.00504218
76	0.00737287	0.00434391	0.00407614	0.00559068
77	0.00538775	0.0040638	0.00562403	0.00412115
78	0.00578278	0.00380582	0.00452321	0.00424824
79	0.00480394	0.00416956	0.0072352	0.00574455
80	0.00451396	0.0045978	0.00758003	0.00376866
81	0.00672882	0.00429425	0.00586631	0.00357458
82	0.00621288	0.00545907	0.00553499	0.0043768
83	0.00517051	0.00684602	0.00480727	0.00447491
84	0.00488798	0.00349725	0.00520566	0.00346873
85	0.0066611	0.00414033	0.00664633	0.00446423
86	0.00413263	0.00405733	0.00322749	0.00455462
87	0.00320753	0.00390957	0.0039733	0.00685176
88	0.00516616	0.00395106	0.00350825	0.00573617
89	0.00596471	0.00377709	0.00384762	0.00450014
90	0.00549763	0.00481653	0.00351756	0.00687484
91	0.0065271	0.00509739	0.00551283	0.00235652
92	0.0057464	0.00674676	0.00534402	0.00521335
93	0.00293518	0.00398975	0.00399451	0.00616807
94	0.00693479	0.0036754	0.00497949	0.00364626
95	0.00471134	0.00388304	0.00520786	0.00736712
96	0.00463525	0.00417844	0.00381407	0.00546263
97	0.00322538	0.00439228	0.00479892	0.00420813
98	0.00673825	0.00551857	0.0033758	0.00307005
99	0.0063962	0.00449293	0.00602722	0.00572339

[truncated: 1 more sheets: Node Perm - FC]
