# Supplementary material for: An implementation of integrated information theory in resting-state fMRI
Source: Commun Biol. 2023 Jul 5;6:692. doi: 10.1038/s42003-023-05063-y (PMC10322831; doi:10.1038/s42003-023-05063-y)
Supplement: Supplementary file 5 — Supplementary Data 3 [file 42003_2023_5063_MOESM5_ESM.xlsx]

## Sheet: Awake - IIT3
	FPN	DMN	RS	DAN	VAN	CO	CP	SM-H	SM-M	AUD	VIS
0	0.572	0.335	0.604	0.596	0.382	0.38	0.608	0.617	0.661	0.453	0.505
1	0.56	0.294	0.559	0.588	0.465	0.344	0.62	0.7	0.713	0.456	0.49
2	0.547	0.332	0.619	0.569	0.481	0.426	0.571	0.678	0.658	0.421	0.507
3	0.559	0.316	0.546	0.599	0.471	0.443	0.629	0.618	0.613	0.452	0.479
4	0.547	0.323	0.528	0.579	0.468	0.458	0.656	0.719	0.63	0.441	0.532
5	0.588	0.341	0.538	0.582	0.462	0.381	0.65	0.639	0.679	0.486	0.49
6	0.527	0.341	0.587	0.592	0.49	0.44	0.589	0.618	0.656	0.459	0.51
7	0.554	0.324	0.533	0.566	0.434	0.392	0.59	0.604	0.634	0.441	0.547
8	0.561	0.343	0.555	0.598	0.453	0.389	0.574	0.717	0.605	0.474	0.479
9	0.549	0.309	0.599	0.555	0.478	0.376	0.655	0.671	0.585	0.525	0.503
10	0.593	0.333	0.61	0.574	0.437	0.399	0.679	0.682	0.712	0.441	0.451
11	0.573	0.311	0.601	0.527	0.448	0.399	0.506	0.701	0.637	0.451	0.473
12	0.561	0.339	0.61	0.574	0.479	0.373	0.56	0.639	0.71	0.454	0.488
13	0.571	0.297	0.577	0.579	0.457	0.362	0.786	0.633	0.695	0.433	0.476
14	0.573	0.319	0.621	0.553	0.462	0.436	0.642	0.624	0.638	0.464	0.526
15	0.585	0.356	0.591	0.574	0.463	0.402	0.568	0.646	0.642	0.487	0.536
16	0.571	0.361	0.578	0.564	0.452	0.402	0.624	0.639	0.635	0.457	0.466

## Sheet: Mild - IIT3
	FPN	DMN	RS	DAN	VAN	CO	CP	SM-H	SM-M	AUD	VIS
0	0.542	0.358	0.554	0.503	0.497	0.378	0.505	0.657	0.556	0.335	0.578
1	0.524	0.352	0.56	0.519	0.452	0.362	0.633	0.619	0.642	0.325	0.456
2	0.503	0.348	0.599	0.482	0.452	0.367	0.563	0.65	0.608	0.325	0.384
3	0.533	0.337	0.648	0.465	0.439	0.377	0.511	0.668	0.606	0.357	0.531
4	0.486	0.338	0.596	0.516	0.489	0.371	0.543	0.731	0.555	0.389	0.452
5	0.51	0.312	0.624	0.509	0.454	0.424	0.543	0.652	0.593	0.319	0.48
6	0.495	0.349	0.563	0.534	0.428	0.358	0.51	0.671	0.586	0.424	0.546
7	0.473	0.331	0.624	0.501	0.431	0.368	0.466	0.595	0.538	0.328	0.43
8	0.517	0.344	0.6	0.52	0.447	0.375	0.528	0.653	0.646	0.361	0.497
9	0.492	0.324	0.578	0.518	0.472	0.361	0.58	0.697	0.63	0.367	0.531
10	0.516	0.331	0.568	0.567	0.45	0.373	0.547	0.677	0.61	0.423	0.423
11	0.563	0.349	0.555	0.503	0.489	0.376	0.432	0.723	0.54	0.352	0.508
12	0.485	0.318	0.594	0.532	0.422	0.35	0.439	0.664	0.617	0.395	0.46
13	0.502	0.308	0.587	0.537	0.475	0.359	0.533	0.674	0.581	0.367	0.462
14	0.509	0.341	0.578	0.537	0.468	0.316	0.498	0.7	0.624	0.33	0.539
15	0.53	0.328	0.596	0.535	0.451	0.363	0.556	0.681	0.631	0.315	0.487
16	0.513	0.358	0.554	0.533	0.518	0.343	0.475	0.722	0.569	0.391	0.437

## Sheet: Deep - IIT3
	FPN	DMN	RS	DAN	VAN	CO	CP	SM-H	SM-M	AUD	VIS
0	0.398	0.27	0.561	0.36	0.44	0.368	0.601	0.513	0.607	0.499	0.502
1	0.359	0.289	0.561	0.364	0.383	0.381	0.476	0.428	0.648	0.509	0.553
2	0.413	0.263	0.521	0.384	0.435	0.394	0.514	0.523	0.662	0.592	0.555
3	0.447	0.267	0.553	0.36	0.4	0.375	0.467	0.489	0.622	0.538	0.522
4	0.417	0.266	0.563	0.355	0.406	0.373	0.516	0.433	0.622	0.574	0.618
5	0.401	0.286	0.55	0.352	0.45	0.397	0.447	0.455	0.661	0.539	0.539
6	0.396	0.26	0.544	0.396	0.379	0.397	0.457	0.426	0.644	0.543	0.549
7	0.431	0.28	0.564	0.341	0.403	0.378	0.538	0.523	0.67	0.526	0.546
8	0.39	0.295	0.566	0.363	0.432	0.376	0.556	0.502	0.676	0.531	0.525
9	0.409	0.235	0.49	0.358	0.42	0.395	0.508	0.53	0.645	0.491	0.526
10	0.451	0.288	0.537	0.398	0.39	0.379	0.468	0.473	0.664	0.561	0.585
11	0.434	0.283	0.631	0.349	0.412	0.372	0.455	0.485	0.657	0.586	0.566
12	0.421	0.286	0.558	0.341	0.419	0.403	0.542	0.517	0.671	0.516	0.549
13	0.397	0.284	0.547	0.369	0.449	0.408	0.63	0.506	0.625	0.518	0.531
14	0.414	0.25	0.552	0.352	0.432	0.371	0.525	0.541	0.655	0.527	0.532
15	0.474	0.276	0.581	0.338	0.415	0.386	0.504	0.562	0.583	0.616	0.53
16	0.438	0.261	0.552	0.365	0.419	0.378	0.464	0.609	0.565	0.506	0.527

## Sheet: Recovery - IIT3
	FPN	DMN	RS	DAN	VAN	CO	CP	SM-H	SM-M	AUD	VIS
0	0.683	0.361	0.571	0.465	0.418	0.364	0.546	0.561	0.779	0.545	0.499
1	0.657	0.403	0.582	0.442	0.428	0.381	0.556	0.572	0.743	0.537	0.511
2	0.663	0.39	0.552	0.43	0.416	0.378	0.589	0.618	0.681	0.577	0.521
3	0.647	0.345	0.581	0.498	0.428	0.378	0.487	0.568	0.625	0.548	0.522
4	0.678	0.396	0.572	0.497	0.423	0.408	0.463	0.63	0.758	0.522	0.477
5	0.703	0.351	0.567	0.475	0.41	0.398	0.652	0.582	0.641	0.528	0.515
6	0.673	0.402	0.609	0.409	0.384	0.344	0.497	0.574	0.659	0.603	0.457
7	0.662	0.357	0.578	0.448	0.403	0.349	0.566	0.605	0.693	0.544	0.484
8	0.679	0.366	0.624	0.462	0.409	0.388	0.497	0.604	0.646	0.523	0.548
9	0.675	0.334	0.598	0.433	0.438	0.392	0.653	0.592	0.651	0.53	0.491
10	0.71	0.365	0.559	0.442	0.458	0.425	0.585	0.557	0.706	0.507	0.396
11	0.65	0.376	0.564	0.469	0.417	0.354	0.482	0.64	0.678	0.552	0.572
12	0.669	0.401	0.677	0.442	0.414	0.384	0.511	0.563	0.665	0.562	0.531
13	0.715	0.396	0.616	0.468	0.426	0.405	0.593	0.605	0.728	0.532	0.509
14	0.66	0.365	0.619	0.42	0.388	0.399	0.669	0.676	0.626	0.573	0.509
15	0.678	0.382	0.563	0.42	0.411	0.345	0.599	0.636	0.752	0.5	0.503
16	0.671	0.385	0.584	0.442	0.377	0.418	0.581	0.574	0.683	0.532	0.448

## Sheet: Awake - IIT2
	FPN	DMN	RS	DAN	VAN	CO	CP	SM-H	SM-M	AUD	VIS
0	0.12	0.124	0.112	0.121	0.121	0.122	0.114	0.121	0.122	0.115	0.127
1	0.121	0.122	0.118	0.121	0.121	0.122	0.115	0.125	0.124	0.12	0.123
2	0.12	0.128	0.116	0.12	0.12	0.125	0.111	0.121	0.123	0.117	0.125
3	0.125	0.126	0.122	0.121	0.12	0.121	0.113	0.12	0.123	0.119	0.127
4	0.122	0.127	0.116	0.117	0.119	0.127	0.114	0.119	0.124	0.116	0.121
5	0.122	0.127	0.117	0.12	0.12	0.127	0.114	0.124	0.124	0.118	0.123
6	0.119	0.128	0.119	0.122	0.116	0.123	0.112	0.123	0.125	0.116	0.124
7	0.12	0.128	0.115	0.12	0.12	0.126	0.113	0.122	0.124	0.114	0.123
8	0.122	0.127	0.115	0.12	0.122	0.121	0.113	0.119	0.125	0.117	0.125
9	0.119	0.129	0.114	0.12	0.121	0.125	0.11	0.123	0.125	0.116	0.126
10	0.12	0.128	0.116	0.119	0.12	0.123	0.11	0.122	0.123	0.117	0.126
11	0.124	0.128	0.117	0.121	0.122	0.122	0.112	0.117	0.124	0.116	0.125
12	0.12	0.127	0.117	0.12	0.121	0.121	0.112	0.122	0.125	0.119	0.125
13	0.119	0.126	0.114	0.122	0.12	0.122	0.109	0.123	0.124	0.117	0.125
14	0.122	0.125	0.115	0.116	0.122	0.129	0.114	0.121	0.123	0.118	0.123
15	0.117	0.13	0.117	0.122	0.119	0.124	0.111	0.12	0.125	0.116	0.126
16	0.119	0.126	0.118	0.121	0.118	0.121	0.111	0.124	0.122	0.12	0.123

## Sheet: Mild - IIT2
	FPN	DMN	RS	DAN	VAN	CO	CP	SM-H	SM-M	AUD	VIS
0	0.125	0.128	0.1	0.116	0.113	0.12	0.111	0.117	0.102	0.132	0.116
1	0.125	0.127	0.1	0.119	0.111	0.119	0.109	0.115	0.106	0.13	0.117
2	0.124	0.125	0.098	0.116	0.11	0.121	0.105	0.117	0.107	0.129	0.115
3	0.124	0.127	0.102	0.117	0.111	0.119	0.108	0.117	0.104	0.13	0.114
4	0.123	0.125	0.103	0.119	0.11	0.118	0.107	0.117	0.107	0.128	0.118
5	0.125	0.125	0.101	0.115	0.111	0.119	0.109	0.117	0.104	0.13	0.119
6	0.122	0.128	0.101	0.116	0.111	0.121	0.108	0.118	0.105	0.128	0.118
7	0.125	0.126	0.1	0.116	0.111	0.119	0.112	0.117	0.106	0.133	0.117
8	0.122	0.126	0.096	0.117	0.111	0.12	0.109	0.119	0.103	0.131	0.115
9	0.121	0.124	0.098	0.114	0.111	0.119	0.113	0.115	0.102	0.128	0.117
10	0.123	0.127	0.102	0.117	0.112	0.117	0.106	0.115	0.103	0.126	0.115
11	0.123	0.123	0.098	0.116	0.111	0.117	0.109	0.119	0.102	0.131	0.117
12	0.126	0.127	0.1	0.117	0.111	0.122	0.108	0.117	0.099	0.13	0.114
13	0.123	0.126	0.101	0.116	0.114	0.12	0.111	0.114	0.104	0.128	0.115
14	0.122	0.129	0.1	0.116	0.112	0.118	0.107	0.115	0.103	0.129	0.117
15	0.126	0.125	0.103	0.118	0.112	0.119	0.108	0.116	0.106	0.13	0.116
16	0.121	0.123	0.099	0.116	0.111	0.118	0.111	0.116	0.103	0.13	0.116

## Sheet: Deep - IIT2
	FPN	DMN	RS	DAN	VAN	CO	CP	SM-H	SM-M	AUD	VIS
0	0.117	0.116	0.111	0.116	0.122	0.117	0.096	0.122	0.124	0.128	0.12
1	0.117	0.117	0.108	0.116	0.123	0.113	0.095	0.122	0.125	0.124	0.119
2	0.117	0.117	0.107	0.118	0.119	0.115	0.094	0.12	0.125	0.124	0.121
3	0.117	0.115	0.108	0.116	0.123	0.116	0.094	0.117	0.127	0.128	0.117
4	0.113	0.114	0.108	0.116	0.123	0.113	0.094	0.122	0.126	0.123	0.113
5	0.117	0.117	0.106	0.115	0.124	0.118	0.093	0.12	0.123	0.128	0.115
6	0.113	0.116	0.109	0.116	0.12	0.117	0.094	0.119	0.126	0.126	0.119
7	0.116	0.115	0.109	0.116	0.119	0.117	0.096	0.118	0.125	0.127	0.119
8	0.115	0.117	0.104	0.116	0.127	0.117	0.096	0.121	0.126	0.125	0.119
9	0.115	0.117	0.109	0.119	0.121	0.115	0.093	0.119	0.124	0.124	0.118
10	0.113	0.115	0.108	0.117	0.123	0.116	0.096	0.123	0.127	0.123	0.117
11	0.117	0.117	0.107	0.117	0.12	0.117	0.097	0.119	0.126	0.125	0.118
12	0.118	0.116	0.108	0.116	0.122	0.113	0.095	0.122	0.127	0.123	0.117
13	0.116	0.115	0.11	0.115	0.122	0.115	0.097	0.12	0.126	0.123	0.118
14	0.116	0.116	0.106	0.117	0.125	0.115	0.094	0.119	0.124	0.122	0.122
15	0.117	0.117	0.109	0.115	0.121	0.117	0.092	0.119	0.126	0.126	0.118
16	0.115	0.119	0.105	0.115	0.12	0.115	0.095	0.115	0.124	0.129	0.117

## Sheet: Recovery - IIT2
	FPN	DMN	RS	DAN	VAN	CO	CP	SM-H	SM-M	AUD	VIS
0	0.127	0.134	0.116	0.117	0.111	0.127	0.11	0.113	0.12	0.119	0.12
1	0.127	0.129	0.116	0.114	0.112	0.128	0.113	0.112	0.126	0.127	0.117
2	0.124	0.129	0.113	0.117	0.113	0.127	0.11	0.114	0.124	0.124	0.122
3	0.126	0.129	0.116	0.119	0.111	0.129	0.109	0.115	0.125	0.124	0.124
4	0.128	0.129	0.118	0.119	0.112	0.127	0.112	0.112	0.122	0.125	0.121
5	0.128	0.128	0.114	0.118	0.109	0.126	0.11	0.114	0.123	0.124	0.123
6	0.127	0.129	0.117	0.116	0.111	0.129	0.11	0.111	0.123	0.122	0.123
7	0.127	0.128	0.115	0.118	0.113	0.127	0.111	0.113	0.122	0.122	0.122
8	0.126	0.127	0.116	0.114	0.113	0.128	0.111	0.115	0.122	0.123	0.122
9	0.131	0.13	0.115	0.117	0.113	0.123	0.111	0.111	0.122	0.124	0.124
10	0.127	0.128	0.116	0.117	0.11	0.126	0.111	0.113	0.124	0.124	0.121
11	0.129	0.131	0.114	0.119	0.111	0.126	0.109	0.112	0.125	0.124	0.125
12	0.128	0.128	0.118	0.118	0.113	0.127	0.105	0.11	0.122	0.122	0.123
13	0.125	0.129	0.113	0.119	0.111	0.127	0.111	0.112	0.124	0.123	0.125
14	0.125	0.128	0.112	0.118	0.11	0.128	0.112	0.113	0.127	0.125	0.121
15	0.127	0.129	0.117	0.117	0.114	0.129	0.11	0.114	0.125	0.124	0.123
16	0.125	0.126	0.114	0.119	0.113	0.124	0.108	0.11	0.123	0.124	0.122

## Sheet: Awake - FC
	FPN	DMN	RS	DAN	VAN	CO	CP	SM-H	SM-M	AUD	VIS
0	0.158	0.181	0.182	0.175	0.143	0.183	0.22	0.226	0.27	0.243	0.255
1	0.155	0.175	0.181	0.17	0.141	0.185	0.215	0.231	0.269	0.24	0.263
2	0.158	0.176	0.179	0.175	0.146	0.185	0.214	0.231	0.261	0.235	0.254
3	0.158	0.181	0.181	0.173	0.142	0.183	0.22	0.227	0.265	0.24	0.26
4	0.154	0.175	0.178	0.176	0.143	0.186	0.218	0.227	0.263	0.242	0.261
5	0.157	0.183	0.181	0.17	0.142	0.18	0.223	0.222	0.263	0.241	0.255
6	0.156	0.179	0.177	0.173	0.142	0.184	0.224	0.225	0.265	0.245	0.26
7	0.155	0.182	0.179	0.169	0.144	0.183	0.218	0.224	0.265	0.246	0.263
8	0.158	0.179	0.178	0.17	0.139	0.18	0.221	0.232	0.265	0.234	0.262
9	0.156	0.175	0.179	0.172	0.145	0.184	0.219	0.226	0.263	0.241	0.257
10	0.158	0.179	0.179	0.165	0.142	0.18	0.22	0.224	0.273	0.234	0.259
11	0.156	0.181	0.178	0.169	0.138	0.182	0.223	0.231	0.266	0.24	0.262
12	0.157	0.182	0.181	0.173	0.139	0.181	0.217	0.227	0.266	0.237	0.26
13	0.154	0.179	0.18	0.171	0.142	0.183	0.22	0.224	0.266	0.235	0.255
14	0.155	0.173	0.186	0.171	0.143	0.183	0.219	0.231	0.269	0.238	0.26
15	0.163	0.183	0.179	0.17	0.141	0.183	0.218	0.224	0.261	0.244	0.258
16	0.158	0.179	0.179	0.173	0.142	0.18	0.218	0.23	0.27	0.234	0.256

## Sheet: Mild - FC
	FPN	DMN	RS	DAN	VAN	CO	CP	SM-H	SM-M	AUD	VIS
0	0.141	0.11	0.133	0.155	0.133	0.155	0.195	0.233	0.238	0.208	0.232
1	0.149	0.107	0.146	0.159	0.142	0.158	0.194	0.23	0.244	0.214	0.232
2	0.143	0.111	0.182	0.159	0.139	0.16	0.197	0.23	0.241	0.211	0.234
3	0.152	0.114	0.158	0.156	0.124	0.155	0.196	0.231	0.242	0.211	0.236
4	0.143	0.113	0.156	0.157	0.122	0.155	0.195	0.233	0.243	0.211	0.234
5	0.147	0.11	0.168	0.156	0.122	0.159	0.197	0.234	0.243	0.219	0.235
6	0.145	0.112	0.136	0.154	0.112	0.153	0.193	0.23	0.236	0.213	0.238
7	0.143	0.117	0.149	0.151	0.137	0.153	0.197	0.236	0.238	0.211	0.235
8	0.15	0.115	0.188	0.154	0.134	0.159	0.197	0.231	0.245	0.209	0.231
9	0.142	0.11	0.15	0.155	0.146	0.157	0.195	0.234	0.236	0.211	0.233
10	0.149	0.116	0.197	0.158	0.142	0.158	0.194	0.228	0.241	0.214	0.231
11	0.147	0.118	0.221	0.152	0.131	0.163	0.198	0.232	0.243	0.211	0.233
12	0.14	0.111	0.149	0.159	0.151	0.158	0.192	0.229	0.244	0.207	0.231
13	0.146	0.115	0.137	0.159	0.127	0.162	0.197	0.232	0.249	0.206	0.231
14	0.145	0.104	0.144	0.154	0.132	0.162	0.195	0.23	0.241	0.206	0.238
15	0.154	0.112	0.151	0.156	0.098	0.162	0.197	0.235	0.242	0.213	0.238
16	0.145	0.112	0.157	0.157	0.132	0.157	0.193	0.23	0.243	0.215	0.232

[truncated: 6 more sheets: Deep - FC, Recovery - FC, Awake - CD, Mild - CD, Deep - CD, Recovery - CD]
