# Supplementary material for: An implementation of integrated information theory in resting-state fMRI
Source: Commun Biol. 2023 Jul 5;6:692. doi: 10.1038/s42003-023-05063-y (PMC10322831; doi:10.1038/s42003-023-05063-y)
Supplement: Supplementary file 6 — Supplementary Data 4 [file 42003_2023_5063_MOESM6_ESM.xlsx]

## Sheet: IIT3 - Modulation
	FPN	DMN	RS	DAN	VAN	CO	CP	SM-H	SM-M	AUD	VIS
0	0.443117	0.369178	0.309601	0.41471	0.23763	0.291844	0.281503	0.325441	0.36682	0.309602	0.278022
1	0.462304	0.348833	0.296105	0.396221	0.339588	0.270384	0.351356	0.414171	0.339257	0.300976	0.256483
2	0.427069	0.394605	0.327247	0.377026	0.298579	0.302048	0.333157	0.359542	0.29937	0.238164	0.27523
3	0.397278	0.357479	0.284012	0.435967	0.330713	0.326226	0.355283	0.341307	0.288463	0.277857	0.268664
4	0.431243	0.390895	0.273858	0.421866	0.312295	0.352328	0.317296	0.413539	0.342607	0.231445	0.21552
5	0.457945	0.362649	0.280907	0.418323	0.274064	0.27508	0.425982	0.376849	0.295036	0.288132	0.265619
6	0.43642	0.408011	0.326982	0.356697	0.338466	0.288158	0.352341	0.382015	0.304152	0.292647	0.233417
7	0.421565	0.357556	0.273838	0.412111	0.29991	0.28148	0.329251	0.339802	0.298393	0.283422	0.277555
8	0.449032	0.353603	0.301273	0.408069	0.284997	0.302953	0.275684	0.378783	0.258121	0.28242	0.282184
9	0.436207	0.389038	0.3594	0.385056	0.316034	0.2826	0.383807	0.338268	0.271872	0.337493	0.263264
10	0.426871	0.358313	0.32066	0.355609	0.335828	0.32526	0.399642	0.366534	0.322645	0.22987	0.161097
11	0.406647	0.351518	0.261991	0.399672	0.295581	0.293292	0.32717	0.383897	0.301249	0.243957	0.26049
12	0.43104	0.387263	0.344685	0.405405	0.314604	0.270087	0.296536	0.330185	0.30512	0.296706	0.266941
13	0.459902	0.364236	0.320139	0.395778	0.277255	0.269722	0.33653	0.347965	0.349288	0.276067	0.264517
14	0.432676	0.389177	0.334634	0.378911	0.274512	0.349515	0.386139	0.343161	0.27607	0.305647	0.276263
15	0.39863	0.394527	0.283912	0.397632	0.304222	0.278392	0.342934	0.328071	0.357632	0.218146	0.285804
16	0.418792	0.406231	0.310387	0.383154	0.266595	0.330325	0.396019	0.27285	0.353299	0.293607	0.236853

## Sheet: IIT3 - Magnitude
	FPN	DMN	RS	DAN	VAN	CO	CP	SM-H	SM-M	AUD	VIS
0	1.11689	0.665971	1.14573	0.976883	0.872257	0.744819	1.13369	1.17841	1.31196	0.928976	1.04432
1	1.07224	0.675778	1.13098	0.970856	0.866313	0.734181	1.14905	1.17652	1.376	0.928106	1.00746
2	1.07776	0.672877	1.14834	0.942161	0.892891	0.783519	1.11982	1.24034	1.306	0.983247	0.992418
3	1.10232	0.635365	1.16687	0.975858	0.870242	0.788505	1.05511	1.17911	1.23317	0.960514	1.02764
4	1.08132	0.667606	1.13021	0.986994	0.895274	0.808092	1.09812	1.27911	1.29115	0.973548	1.04709
5	1.1226	0.64724	1.14107	0.973631	0.888505	0.800684	1.15821	1.17452	1.28861	0.952184	1.01281
6	1.06375	0.683919	1.15242	0.979859	0.845006	0.773141	1.03031	1.15878	1.27335	1.02411	1.03405
7	1.07472	0.6484	1.15151	0.942911	0.836081	0.744488	1.08376	1.16515	1.27322	0.935359	1.00812
8	1.09328	0.67585	1.17386	0.986172	0.871554	0.764364	1.07891	1.24791	1.28791	0.954136	1.02579
9	1.07985	0.606001	1.13573	0.944084	0.905498	0.762201	1.20448	1.25197	1.25666	0.965275	1.02592
10	1.15127	0.660719	1.13808	1.00259	0.86919	0.789005	1.14968	1.2073	1.34802	0.972327	0.938117
11	1.12087	0.663072	1.17671	0.93387	0.884848	0.751465	0.939295	1.28759	1.26026	0.987294	1.06314
12	1.08418	0.67727	1.22306	0.961676	0.868383	0.755228	1.03021	1.19734	1.33301	0.971699	1.01627
13	1.11616	0.64859	1.16501	0.989369	0.904106	0.768571	1.28485	1.21593	1.31951	0.934919	0.990085
14	1.09325	0.642987	1.18669	0.94632	0.877354	0.766478	1.17625	1.27628	1.2717	0.964426	1.05322
15	1.14354	0.676007	1.16504	0.951961	0.871651	0.749301	1.11545	1.26544	1.3093	0.983384	1.02879
16	1.10979	0.688809	1.13399	0.964608	0.889315	0.77221	1.08021	1.27665	1.22963	0.949357	0.941567

## Sheet: IIT2 - Modulation
	FPN	DMN	RS	DAN	VAN	CO	CP	SM-H	SM-M	AUD	VIS
0	0.308355	0.325867	0.306682	0.297005	0.272292	0.314957	0.342752	0.274652	0.289355	0.248627	0.304191
1	0.308354	0.314562	0.329069	0.290958	0.271239	0.329533	0.355218	0.280261	0.299009	0.284254	0.295023
2	0.301802	0.324354	0.323688	0.292143	0.284971	0.325249	0.348575	0.28056	0.290974	0.273341	0.300991
3	0.314394	0.324034	0.332282	0.301412	0.268126	0.316944	0.346625	0.290428	0.289559	0.263095	0.319918
4	0.326676	0.332704	0.32578	0.294145	0.270712	0.333843	0.353597	0.269654	0.289911	0.275361	0.314819
5	0.31193	0.32168	0.330242	0.302244	0.262113	0.318239	0.352654	0.283806	0.301824	0.262042	0.314484
6	0.317247	0.32391	0.329279	0.297716	0.269672	0.318578	0.346265	0.281725	0.292901	0.262019	0.3052
7	0.310837	0.325243	0.319035	0.299376	0.285273	0.32076	0.339418	0.288337	0.293658	0.25576	0.30256
8	0.316279	0.316886	0.339532	0.291198	0.263356	0.313529	0.342678	0.27531	0.295117	0.266365	0.305712
9	0.320709	0.327995	0.316375	0.291536	0.278162	0.320422	0.344067	0.284653	0.299274	0.271496	0.315575
10	0.318045	0.32744	0.322824	0.291591	0.264023	0.317961	0.339013	0.274128	0.292092	0.277058	0.314205
11	0.317608	0.329351	0.325153	0.301187	0.281113	0.313772	0.335947	0.27028	0.295487	0.267501	0.313526
12	0.303349	0.323731	0.328653	0.300403	0.275739	0.323951	0.336404	0.268821	0.290735	0.274767	0.315086
13	0.30734	0.326641	0.308698	0.308468	0.269836	0.321446	0.333176	0.282076	0.294163	0.275779	0.315064
14	0.309461	0.317277	0.323454	0.289653	0.264324	0.333028	0.356122	0.282542	0.304608	0.281139	0.292481
15	0.301857	0.325428	0.322554	0.303882	0.275935	0.319068	0.352529	0.28181	0.295403	0.264891	0.312844
16	0.30862	0.310523	0.335327	0.30437	0.277086	0.314111	0.338304	0.295009	0.296091	0.262476	0.308369

## Sheet: IIT2 - Magnitude
	FPN	DMN	RS	DAN	VAN	CO	CP	SM-H	SM-M	AUD	VIS
0	0.244839	0.25115	0.219926	0.234879	0.233263	0.242773	0.215987	0.236645	0.234939	0.247679	0.241902
1	0.245048	0.247998	0.221057	0.235158	0.233526	0.241014	0.216494	0.237408	0.241788	0.250439	0.238086
2	0.243196	0.249387	0.217517	0.234843	0.23115	0.243938	0.210384	0.236182	0.240206	0.246959	0.24102
3	0.24661	0.248339	0.224724	0.236789	0.232925	0.242457	0.212368	0.234659	0.239869	0.250678	0.240843
4	0.243563	0.247769	0.222755	0.23553	0.232106	0.243	0.21413	0.235153	0.24004	0.246553	0.236177
5	0.246582	0.248682	0.21984	0.233948	0.231791	0.245304	0.213726	0.237671	0.237715	0.250035	0.239972
6	0.240797	0.250471	0.223118	0.234781	0.228925	0.245136	0.212581	0.235305	0.239481	0.246787	0.242095
7	0.243836	0.248666	0.219907	0.234958	0.231558	0.244187	0.216207	0.235302	0.238727	0.248399	0.240444
8	0.243451	0.248811	0.215711	0.23371	0.236725	0.243423	0.215177	0.23708	0.239097	0.248132	0.240795
9	0.243491	0.250201	0.218414	0.235005	0.233584	0.241122	0.214331	0.234343	0.236323	0.246431	0.242441
10	0.241888	0.249227	0.2215	0.235456	0.232814	0.240909	0.21155	0.236503	0.23918	0.2453	0.239632
11	0.24649	0.249821	0.21859	0.236394	0.232679	0.240717	0.213906	0.233873	0.239463	0.24807	0.242736
12	0.245907	0.249317	0.221973	0.235769	0.234217	0.241808	0.210319	0.235959	0.237673	0.246605	0.239531
13	0.241606	0.24827	0.219952	0.235231	0.233199	0.24229	0.214066	0.234763	0.239354	0.2455	0.241298
14	0.242224	0.248652	0.216575	0.233992	0.234789	0.245047	0.214004	0.234162	0.238629	0.247539	0.241527
15	0.244016	0.250664	0.223927	0.236597	0.232924	0.244554	0.211417	0.234389	0.241111	0.247752	0.241765
16	0.239998	0.246671	0.218719	0.235293	0.231515	0.239764	0.212607	0.232595	0.236472	0.251496	0.239413

## Sheet: CD - Modulation
	FPN	DMN	RS	DAN	VAN	CO	CP	SM-H	SM-M	AUD	VIS
0	0.461625	0.484183	0.35919	0.359773	0.34065	0.364181	0.309221	0.282204	0.267643	0.279173	0.278125
1	0.399502	0.478114	0.362925	0.385151	0.356677	0.337015	0.306131	0.279937	0.329888	0.277869	0.266125
2	0.39134	0.414205	0.369985	0.3746	0.329632	0.361189	0.334965	0.266143	0.321083	0.274474	0.250961
3	0.419718	0.443909	0.351197	0.387293	0.349711	0.374208	0.326321	0.265501	0.274988	0.262136	0.269849
4	0.456726	0.4762	0.357258	0.369123	0.33922	0.371368	0.32744	0.278418	0.294845	0.276329	0.247188
5	0.364601	0.463604	0.35662	0.359077	0.35138	0.35067	0.330813	0.292048	0.330962	0.281497	0.250394
6	0.440609	0.432052	0.369521	0.376869	0.346941	0.35219	0.3062	0.266094	0.335351	0.274212	0.262018
7	0.404073	0.440972	0.357299	0.378586	0.349781	0.361259	0.314314	0.285011	0.293747	0.279263	0.281614
8	0.405777	0.454191	0.355935	0.361679	0.341746	0.368801	0.322526	0.277214	0.326164	0.28653	0.262296
9	0.379077	0.485553	0.415614	0.363016	0.364699	0.36324	0.287009	0.290779	0.349095	0.285245	0.260318
10	0.375884	0.434923	0.360385	0.358646	0.370234	0.373861	0.334941	0.295295	0.344348	0.262824	0.273299
11	0.417027	0.4339	0.402711	0.351089	0.352511	0.352564	0.290231	0.26384	0.332004	0.272192	0.282342
12	0.461507	0.464931	0.411976	0.377407	0.363222	0.364381	0.32127	0.283737	0.331172	0.272359	0.244698
13	0.371228	0.448437	0.363876	0.366148	0.349069	0.335685	0.326351	0.280219	0.283379	0.288416	0.235296
14	0.449422	0.465745	0.371169	0.377757	0.356105	0.373788	0.324186	0.24666	0.346446	0.268379	0.268819
15	0.467952	0.452401	0.372186	0.382734	0.348171	0.372275	0.332518	0.264768	0.359224	0.293482	0.267665
16	0.379035	0.454812	0.36123	0.386643	0.338993	0.327298	0.333918	0.287524	0.341032	0.268359	0.272323

## Sheet: CD - Magnitude
	FPN	DMN	RS	DAN	VAN	CO	CP	SM-H	SM-M	AUD	VIS
0	0.0205933	0.014944	0.0238937	0.0198823	0.0195957	0.0187987	0.0267493	0.0253647	0.0237075	0.0242933	0.0255098
1	0.0214693	0.0149464	0.0240221	0.0206	0.019369	0.0186135	0.0271429	0.0258462	0.0240549	0.0242194	0.0248832
2	0.020519	0.0154245	0.0237745	0.0209224	0.0197331	0.019477	0.0271042	0.0255597	0.0230859	0.0241645	0.024961
3	0.0198652	0.0152107	0.0234654	0.0206713	0.0192849	0.0194364	0.0267498	0.0267095	0.0240019	0.0241435	0.0248468
4	0.0195151	0.0149362	0.0234007	0.0208327	0.0192788	0.0193635	0.027317	0.0245728	0.0243966	0.0241857	0.0262642
5	0.0193777	0.0157303	0.0233232	0.0202897	0.0194349	0.0193318	0.026977	0.0250963	0.0234947	0.0239411	0.0249322
6	0.0192686	0.0150658	0.0233278	0.02059	0.0190922	0.018182	0.0274826	0.0255066	0.0234709	0.0241165	0.0248844
7	0.0182271	0.015688	0.023571	0.0203	0.0193331	0.0192414	0.0264569	0.0257608	0.024251	0.024164	0.0257008
8	0.0211014	0.0157599	0.023219	0.0207619	0.018989	0.0189581	0.0266407	0.0253955	0.0236242	0.0239791	0.0246865
9	0.0203053	0.0148253	0.0228975	0.0204604	0.0194412	0.0197299	0.0274942	0.0251061	0.02232	0.0241598	0.0247578
10	0.0203001	0.0153366	0.0231115	0.0205396	0.0191854	0.0196229	0.0267479	0.025276	0.0234033	0.0237932	0.0249766
11	0.0197643	0.015322	0.0231623	0.0195359	0.0189349	0.0193005	0.0282117	0.0255563	0.0220503	0.0238492	0.0255366
12	0.0204005	0.0154252	0.0230226	0.0205356	0.0191203	0.019088	0.0266922	0.0253304	0.0219729	0.0238272	0.0245166
13	0.0191576	0.0152328	0.0233712	0.0208832	0.0197075	0.0196111	0.027298	0.0255491	0.023465	0.0240471	0.0253423
14	0.0194321	0.0145914	0.0239172	0.0202992	0.0192472	0.0195899	0.0268143	0.0248402	0.0237226	0.023752	0.0248492
15	0.0210122	0.015331	0.0233306	0.0200926	0.0191658	0.019111	0.0265147	0.0264755	0.0222395	0.0241831	0.0249902
16	0.0204147	0.0150132	0.0237376	0.0204873	0.0194983	0.0191644	0.0259656	0.0257866	0.0232323	0.023963	0.0251128

## Sheet: FC - Modulation
	FPN	DMN	RS	DAN	VAN	CO	CP	SM-H	SM-M	AUD	VIS
0	0.412663	0.543202	0.417033	0.361605	0.378766	0.430067	0.378888	0.284959	0.378247	0.344423	0.33459
1	0.410949	0.539026	0.39178	0.359198	0.404685	0.428342	0.374702	0.300897	0.372898	0.353733	0.342257
2	0.428023	0.533564	0.364386	0.354722	0.397928	0.414112	0.376558	0.297058	0.371385	0.346406	0.331028
3	0.406285	0.518842	0.4214	0.357332	0.407268	0.431158	0.375918	0.2823	0.37084	0.340947	0.340379
4	0.439332	0.526391	0.369964	0.348071	0.421054	0.430493	0.381758	0.293088	0.373363	0.35315	0.323076
5	0.42283	0.527344	0.414074	0.356703	0.40963	0.421677	0.390631	0.286755	0.372357	0.339495	0.336555
6	0.433547	0.514043	0.384939	0.366543	0.339022	0.439895	0.394579	0.290827	0.366956	0.355044	0.323898
7	0.407653	0.518489	0.411149	0.364881	0.397301	0.419144	0.367635	0.288838	0.372217	0.343576	0.342348
8	0.4173	0.522161	0.322442	0.356007	0.398916	0.417664	0.382713	0.284635	0.36832	0.345576	0.343614
9	0.433926	0.540086	0.414435	0.359076	0.359584	0.426922	0.375762	0.285401	0.365425	0.350666	0.334753
10	0.431659	0.527187	0.368756	0.348183	0.395829	0.433517	0.383258	0.288832	0.371518	0.3401	0.335624
11	0.407647	0.50503	0.424005	0.358905	0.401361	0.425527	0.376282	0.286272	0.373229	0.350213	0.339015
12	0.407979	0.535198	0.410316	0.358806	0.367912	0.419482	0.384507	0.294312	0.362116	0.348024	0.336829
13	0.415417	0.507249	0.401927	0.354567	0.393731	0.415516	0.382071	0.288978	0.360877	0.343657	0.332166
14	0.423539	0.541413	0.403316	0.346624	0.403474	0.419968	0.384448	0.293779	0.380119	0.350118	0.327325
15	0.415633	0.520723	0.424967	0.366324	0.430397	0.429528	0.38395	0.292471	0.369209	0.347001	0.332286
16	0.433418	0.533246	0.407538	0.367247	0.371125	0.422975	0.379759	0.282047	0.375954	0.338081	0.339173

## Sheet: FC - Magnitude
	FPN	DMN	RS	DAN	VAN	CO	CP	SM-H	SM-M	AUD	VIS
0	0.429576	0.421827	0.457422	0.458005	0.375239	0.460204	0.548352	0.60196	0.662095	0.621624	0.647176
1	0.432283	0.414706	0.474087	0.459309	0.358945	0.464019	0.541224	0.606899	0.666923	0.620501	0.657777
2	0.430814	0.416723	0.449798	0.464601	0.373213	0.466904	0.543692	0.608908	0.666456	0.612524	0.650883
3	0.438607	0.427746	0.456391	0.4597	0.371967	0.459442	0.553455	0.609223	0.66745	0.618567	0.654021
4	0.425122	0.417002	0.463069	0.467274	0.348685	0.462884	0.546812	0.610028	0.661754	0.614002	0.661683
5	0.430878	0.42463	0.447679	0.457529	0.371105	0.461084	0.554622	0.605572	0.661792	0.630305	0.652325
6	0.42428	0.420666	0.457901	0.455379	0.367258	0.459555	0.549783	0.60141	0.661388	0.621559	0.659222
7	0.428679	0.435208	0.448886	0.450556	0.371289	0.460731	0.548578	0.605531	0.660202	0.623514	0.657062
8	0.4363	0.430022	0.461394	0.457871	0.357273	0.460875	0.550659	0.61302	0.665746	0.611434	0.657355
9	0.427985	0.418131	0.449577	0.458505	0.386929	0.466321	0.546846	0.607174	0.660069	0.614855	0.651528
10	0.433715	0.424966	0.451863	0.455773	0.368657	0.461098	0.546858	0.604357	0.669852	0.613127	0.656099
11	0.438173	0.431293	0.437343	0.454345	0.353593	0.460048	0.555166	0.611388	0.665014	0.616925	0.657965
12	0.428666	0.421652	0.464381	0.455113	0.36451	0.46375	0.538432	0.60174	0.670212	0.612448	0.652788
13	0.430718	0.424125	0.465773	0.464874	0.358215	0.472486	0.54696	0.606083	0.677015	0.608765	0.647204
14	0.425911	0.406364	0.475902	0.454559	0.375988	0.466071	0.545611	0.608641	0.659819	0.607824	0.661462
15	0.448782	0.432334	0.442907	0.452051	0.344167	0.46092	0.54702	0.605782	0.660314	0.627658	0.659486
16	0.432525	0.421325	0.450616	0.455426	0.377435	0.460554	0.544044	0.615253	0.666118	0.617511	0.651346
